# Supplementary material for: Persistent and Mobile Chemicals, Including Ultrashort-Chain PFAS, in Groundwater: Distribution, Relevant Factors, and Risk
Source: Environ Sci Technol. 2026 Feb 20;60(8):6649–61. doi: 10.1021/acs.est.5c13984 (PMC12961943; doi:10.1021/acs.est.5c13984)
Supplement: Supplementary file 1 [file es5c13984_si_001.xlsx]

## Sheet: Read me
Persistent and mobile chemicals, including ultra-short-chain PFAS, in groundwater: distribution, relevant factors, and risk
Xiaojing Zhu a, Till Meier a, Qiuguo Fu a, Thorsten Reemtsma a,b *
a Department of Environmental Analytical Chemistry, Helmholtz Centre for Environmental Research - UFZ, Permoserstrasse 15, 04318, Leipzig, Germany
b Institute for Analytical Chemistry, University of Leipzig, Linnéstrasse 3, 04103 Leipzig, Germany
*Corresponding author: Thorsten Reemtsma, Email: thorsten.reemtsma@ufz.de
11 SI tables:
Table S1	The target persistent and mobile chemical (PM) list and their analytical parameters used in this work. The chemicals are categorized into four primary use groups according to the information extracted from PubChem (https://pubchem.ncbi.nlm.nih.gov/). Note that some chemicals (e.g. drugs and life-style stimulants) are grouped as pharmaceuticals. Their logD (pH=7.4) values were predicted using Chem…
Table S2	The groundwater sample information. Data were extracted from the iDA section of the website of Saxon State Ministry for Energy, Climate Protection, Environment and Agriculture (Sächsisches Staatsministerium für Energie, Klimaschutz, Umwelt und Landwirtschaft, https://www.umwelt.sachsen.de/umwelt/infosysteme/ida, after clicking on "iDA starten", access the following link to extract the information…
Table S3	The water parameters including inorganic chemical concentrations of each groundwaters studied in this work. Most of the dat were extracted from Data were extracted from the iDA section of the website of Saxon State Ministry for Energy, Climate Protection, Environment and Agriculture (Sächsisches Staatsministerium für Energie, Klimaschutz, Umwelt und Landwirtschaft, https://www.umwelt.sachsen.de/u…
Table S5	Literature data on detection and concentration of each persistent and mobile chemical detected in this work. Compounds classified as ‘first-time reported in water’ or ‘first-time reported in groundwater’ are indicated in the table (see Text S3 for details of the literature search). The chemicals are organized in the same order as Table S7.
Table S6	Distribution of the categorized persistent and mobile chemical groups across the sampling sites
Table S7	Fully detailed data of individual persistent and mobile chemical distribution in the groundwaters. Koc data were extracted from CompTox (https://comptox.epa.gov/dashboard/). And water solubility data were obtained using ECOSAR v2.2.
Table S8	Data used for correlation analysis for Figure 2, Fig. S3, and Fig. S4. The abundance of each persistent and mobile chemical (PM) was calculated by multiplying the median concentration (n = detection count) by the detection frequency (DF). The logD (pH = 7.4) was predicted by ChemAxon Chemicalize (https://chemicalize.com/app/calculation), logKoc values were obtained from EPI Suite v4.1, water solu…
Table S9	Significantly correlated water parameters and persistent and mobile chemicals with p values below 0.001 (for Fig. S5 and Fig. S6).
Table S10	Distributions of persistent and mobile chemicals in different monitored groundwater bodies in Saxony
Table S11	Persistence, bioaccumulation, toxicity (ecotoxicological effects and human health effects), and mobility criteria data of persistent and mobile chemicals used for ToxPi score calculation. See Table S4 (Supporting Information 2, pdf) for the data sources.
Table S12	Result data of ToxPi scores and risk indexes of the detected persistent and mobile chemicals.
N/A	data not available
ND	not detected

## Sheet: Table S1
PM Chemicals	Short/trade name	CAS	SMILES	formula	Supplier	primary use category	parent/TP	TP of	Target Source	logD (pH=7.4)	ESI mode	Quatificaiton trace m/z	Retention time (min)	Method detection limit ng/L	Apparent recovery	SD_apparent recovery	RSD_apparent recovery
Asp-Phe methyl ester	Aspartame	22839-47-0	COC(=O)C(CC1=CC=CC=C1)NC(=O)C(N)CC(O)=O	C14H18N2O5	Sigma	Industrial chemicals & TPs	parent		EAWAGPMT	-2.25	neg	293.114	8.67	2.3	0.266286	0.0822712	0.308958
Methacrylamido propyl trimethyl ammonium chloride	MAPTAC	51410-72-1	[Cl-].CC(=C)C(=O)NCCC[N+](C)(C)C	C10H21ClN2O	abcr	Industrial chemicals & TPs	parent		UFZHSFPMT	-3.74	pos	185.165	14.2	0.63	0.588339	0.0982288	0.166959
N,N,N',N'-Tetrakis(2-Hydroxypropyl)ethylenediamine	Quadrol	102-60-3	CC(O)CN(CCN(CC(C)O)CC(C)O)CC(C)O	C14H32N2O4	Aldrich	Industrial chemicals & TPs	parent		EAWAGPMT	-2.6	pos	293.244	8.1	0.49	0.5549	0.0671061	0.120934
2-Methyl-5-nitrobenzenesulfonic acid	PNTSA	121-03-9	CC1=C(C=C(C=C1)[N+](=O)[O-])S(=O)(=O)O	C7H7NO5S	fluorochem	Industrial chemicals & TPs	parent		UFZHSFPMT	-0.77	neg	215.997	10.21	0.40	0.319352	0.0250038	0.0782954
2-Aminotoluene-5-sulfonic acid	3-Methylsulphanilic acid	98-33-9	CC1=C(C=CC(=C1)S(=O)(=O)O)N	C7H9NO3S	TCI	Industrial chemicals & TPs	parent		UFZHSFPMT	-1.54	pos	188.038	4.85	37	0.422981	0.0186429	0.044075
2-Amino-4,5-dichlorobenzenesulfonic acid	2-Amino-4,5-dichlorobenzenesulfonic acid	6331-96-0	C1=C(C(=CC(=C1Cl)Cl)S(=O)(=O)O)N	C6H5Cl2NO3S	fluorochem	Industrial chemicals & TPs	parent		UFZHSFPMT	-0.84	neg	239.929	11.09	52	0.206091	0.00235455	0.0114248
2,5-Dichlorobenzene sulfonic acid hydrate	2,5-Dichlorobenzenesulfonic acid	88-42-6	C1=CC(=C(C=C1Cl)S(=O)(=O)O)Cl	C6H4Cl2O3S	fluorochem	Industrial chemicals & TPs	parent		EAWAGPMT	-0.01	neg	224.918	9.86	8.6	0.201038	0.00292096	0.0145294
Allylsulfonate	Allylsulfonate	1606-80-0	C=CCS(=O)(=O)O	C3H6O3S	abcr	Industrial chemicals & TPs	parent		EAWAGPMT	-2.45	neg	120.996	9.43	1.4	0.305287	0.0317463	0.103988
Saccharin	Saccharin	81-07-2	O=C1NS(=O)(=O)C2=CC=CC=C12	C7H5NO3S	Aldrich	Industrial chemicals & TPs	parent		UFZHSFPMT	-0.49	neg	181.991	4.65	160	0.359296	0.0787019	0.219044
3-Sulfopropyl acrylate	3-Sulfopropyl acrylate	39121-78-3	C=CC(=O)OCCCS(=O)(=O)O	C6H10O5S	abcr	Industrial chemicals & TPs	parent		UFZHSFPMT	-2.38	neg	193.017	9.25	1.7	0.816305	0.0339419	0.04158
Melamine	Melamine	108-78-1	NC1=NC(N)=NC(N)=N1	C3H6N6	Aldrich	Industrial chemicals & TPs	parent/TP	Cyromazine	UFZHSFPMT	-2.34	pos	127.073	7.65	0.32	0.949356	0.103315	0.108826
6-Methyl-1,3,5-triazine-2,4-diamine	Acetoguanamine	542-02-9	CC1=NC(=NC(=N1)N)N	C4H7N5	aldrich	Industrial chemicals & TPs	parent		UFZHSFPMT	-0.2	pos	126.078	6.43	0.13	1.09861	0.0128687	0.0117136
4-Aminobenzoic hydrazide	4-Aminobenzoic hydrazide	5351-17-7	NNC(=O)C1=CC=C(N)C=C1	C7H9N3O	Aldrich	Industrial chemicals & TPs	parent/TP		Arp 2022	-0.3	pos	152.082	7.23	0.15	0.300686	0.130798	0.434999
4-Hydroxy-TEMPO	4-Hydroxy-TEMPO	2226-96-2	CC1(C)CC(O)CC(C)(C)N1[O]	C9H18NO2	Alfa aesar	Industrial chemicals & TPs	parent		UFZHSFPMT	0.22	pos	172.134	9.51	1.7	0.390001	0.00999814	0.0256362
4-Hydroxy-1-(2-hydroxyethyl)-2,2,6,6-tetramethylpiperidine	HHTMP	52722-86-8	CC1(C)CC(O)CC(C)(C)N1CCO	C11H23NO2	abcr	Industrial chemicals & TPs	parent		UFZHSFPMT	-1.95	pos	202.181	8.14	0.99	0.86925	0.016202	0.018639
2,2,6,6-Tetramethyl-4-piperidone	Triacetonamine	826-36-8	CC1(CC(=O)CC(N1)(C)C)C	C9H17NO	J&K	Industrial chemicals & TPs	parent		UFZHSFPMT	0.49	pos	156.139	3.01	2.8	0.549258	0.00192442	0.00350367
p-Toluenesulfonamide	p-Toluenesulfonamide	70-55-3	CC1=CC=C(C=C1)S(N)(=O)=O	C7H9NO2S	Aldrich	Industrial chemicals & TPs	parent/ TP	Tolbutamide	UFZHSFPMT	1.09	neg	170.028	4.25	26	0.802694	0.0186552	0.0232408
Bis(2-ethylhexyl)amine	Bis(2-ethylhexyl)amine	106-20-7	CCCCC(CC)CNCC(CC)CCCC	C16H35N	Alfa Aesar	Industrial chemicals & TPs	parent		EAWAGPMT	2.65	pos	242.285	2.79	0.51	0.363177	0.0357643	0.0984762
Benzothiazole	BTH	95-16-9	S1C=NC2=CC=CC=C12	C7H5NS	Aldrich	Industrial chemicals & TPs	parent/TP	Benzothiazole-2-thiol	EAWAGPMT	2.11	pos	136.022	1.18	160	0.315024	0.016669	0.0529132
Benzothiazole-2-sulfonic acid	BTSA	941-57-1	C1=CC=C2C(=C1)N=C(S2)S(=O)(=O)O	C7H5NO3S2	Enamine	Industrial chemicals & TPs	parent/TP	Benzothiazole-2-thiol	TP of Benzothiazole-2-thiol (EAWAGPMT)	-0.4	neg	213.963	10.46	21	0.205619	0.00458864	0.0223162
2-Mercaptobenzothiazole	Benzothiazole-2-thiol	149-30-4	C1=CC=C2C(=C1)NC(=S)S2	C7H5NS2	Aldrich	Industrial chemicals & TPs	parent/TP	S-(2-Benzothiazolyl)cysteine/ 2-(Methylsulfanyl)-1,3-benzothiazole	EAWAGPMT	2.63	pos	167.994	6.25	49	0.473582	0.16124	0.34047
N-n-Butyldiethanolamine	N-Butyldiethanolamine	102-79-4	CCCCN(CCO)CCO	C8H19NO2	Alfa Aesar	Industrial chemicals & TPs	parent		EAWAGPMT	-1.7	pos	162.149	7.23	0.23	0.881512	0.0466478	0.0529179
Sucralose	Sucralose	56038-13-2	OC[C@H]1O[C@H](O[C@]2(CCl)O[C@H](CCl)[C@@H](O)[C@@H]2O)[C@H](O)[C@@H](O)[C@H]1Cl	C12H19Cl3O8	Sigma	Industrial chemicals & TPs	parent		Kiefer 2019	-0.47	neg	395.007	9.18	2.3	0.622401	0.051803	0.083231
Triisopropanolamine	Triisopropanolamine	122-20-3	CC(O)CN(CC(C)O)CC(C)O	C9H21NO3	Aldrich	Industrial chemicals & TPs	parent		EAWAGPMT	-1.88	pos	192.16	5.14	0.20	0.763739	0.10064	0.131773
2-(Dibutylamino)ethanol	2-(Dibutylamino)ethanol	102-81-8	CCCCN(CCO)CCCC	C10H23NO	Aldrich	Industrial chemicals & TPs	parent		EAWAGPMT	-0.43	pos	174.186	5.16	0.33	0.511023	0.0712592	0.139444
N,N-Dimethylformamide	DMF	68-12-2	CN(C)C=O	C3H7NO	Sigma-Aldrich	Industrial chemicals & TPs	parent		Larsen 2013	-0.63	pos	74.0606	2.25	2.6	0.636031	0.0375481	0.0590349
N-Methyldiethanolamine	MDEA	105-59-9	CN(CCO)CCO	C5H13NO2	Aldrich	Industrial chemicals & TPs	parent/TP	Triethanolamine/ Diethanolamine	EAWAGPMT	-2.5	pos	120.103	9.3	0.049	0.631945	0.203978	0.322777
Acesulfame	Acesulfame	33665-90-6	CC1=CC(=O)NS(=O)(=O)O1	C4H5NO4S	Sigma-Aldrich	Industrial chemicals & TPs	parent		UFZHSFPMT	-3.06	neg	161.986	9.85	2.2	0.365349	0.0236644	0.0647722
Triethanolamine	Triethanolamine	102-71-6	OCCN(CCO)CCO	C6H15NO3	Sigma-Aldrich	Industrial chemicals & TPs	parent		EAWAGPMT	-2.42	pos	150.113	8.11	1.0	0.746409	0.0749868	0.100464
2-Acrlamino-2-methylpropane sulfonate	ATBS	15214-89-8	CC(C)(CS(=O)(=O)O)NC(=O)C=C	C7H13NO4S	abcr	Industrial chemicals & TPs	parent		UFZHSFPMT	-2.71	neg	206.049	9.68	6.8	0.369471	0.000952173	0.00257713
1,8-Diazabicycloundec-7-ene	DBU	6674-22-2	C1CN=C2CCCCCN2C1	C9H16N2	Fluka	Industrial chemicals & TPs	parent		EAWAGPMT	-1.61	pos	153.139	12.22	0.29	0.864634	0.114584	0.132524
Dibutylamine	Dibutylamine	111-92-2	CCCCNCCCC	C8H19N	sigma-aldrich	Industrial chemicals & TPs	parent/TP	Carbosulfan	Kiefer 2019	-0.71	pos	130.16	5.51	0.32	1.01395	0.280595	0.276734
N(1,3-Dimethylbutyl)-N'-phenyl-1,4-phenylenediamine	6PPD	793-24-8	CC(C)CC(C)NC1=CC=C(NC2=CC=CC=C2)C=C1	C18H24N2	abcr	Industrial chemicals & TPs	parent		UFZHSFPMT	4.79	pos	269.202	1.87	3.9	0.224918	0.0231577	0.10296
Dibutyl phosphate	Dibutyl phosphate	107-66-4	CCCCOP(O)(=O)OCCCC	C8H19O4P	Fluka	Industrial chemicals & TPs	parent		UFZHSFPMT	0.01	neg	209.094	7.24	0.15	0.915362	0.148853	0.162617
4-Methyl-1H-benzotriazole	4-Methyl-1H-benzotriazole	29878-31-7	CC1=C2N=NNC2=CC=C1	C7H7N3	Fluka	Industrial chemicals & TPs	TP	1H-Benzotriazole	ZEROPMBOX1	1.8	pos	134.072	3.51	0.26	0.57161	0.0884338	0.15471
2-Thiobarbituric acid	Bathyran	504-17-6	O=C1CC(=O)NC(=S)N1	C4H4N2O2S	Serva	Industrial chemicals & TPs	parent		Arp 2022	-1.97	neg	140.976	9.16	41	0.470164	0.120209	0.255675
5-Methyl-1H-benzotriazole	5-Methyl-1H-benzotriazole	136-85-6	CC1=CC=C2NN=NC2=C1	C7H7N3	Aldrich	Industrial chemicals & TPs	TP	1H-Benzotriazole	ZEROPMBOX1	1.8	pos	134.072	3.59	0.51	0.717561	0.108732	0.15153
N-Methylpiperidine	N-Methylpiperidine	626-67-5	CN1CCCCC1	C6H13N	Aldrich	Industrial chemicals & TPs	parent		EAWAGPMT	-1.52	pos	100.113	7.63	0.58	1.00704	0.145498	0.144481
Isophoronediamine	Isophoronediamine	2855-13-2	CC1(CC(CC(C1)(C)CN)N)C	C10H22N2	abcr	Industrial chemicals & TPs	parent		UFZHSFPMT	-4.16	pos	171.186	11.28	0.47	1.6121	0.0710165	0.0440523
Vinylsulfonate	Vinylsulfonate	1184-84-5	C=CS(=O)(=O)O	C2H4O3S	abcr	Industrial chemicals & TPs	parent		Kiefer 2019	-2.6	neg	106.98	9.63	5.3	0.219737	0.00376729	0.0171445
Dicyclohexyl sulfosuccinate	DCHSS	137361-04-7	C1CCC(CC1)OC(=O)CC(C(=O)OC2CCCCC2)S(=O)(=O)O	C16H26O7S	Aldrich	Industrial chemicals & TPs	parent		EAWAGPMT	0.42	neg	361.131	8.17	0.24	0.510231	0.000574131	0.00112524
3,4-Dimethylbenzenesulfonic acid	Xylenesulfonate	618-01-9	CC1=C(C=C(C=C1)S(=O)(=O)O)C	C8H10O3S	Aldrich	Industrial chemicals & TPs	parent		EAWAGPMT	-0.2	neg	185.027	9.32	0.07	0.762943	0.00811171	0.0106321
2-[2-(Dimethylamino)ethoxy]ethanol	Dimethylaminoethoxyethanol	1704-62-7	CN(C)CCOCCO	C6H15NO2	Aldrich	Industrial chemicals & TPs	parent		EAWAGPMT	-2.03	pos	134.118	9.5	1.16	0.277246	0.000154354	0.000556741
1,4-Diazabicyclo[2.2.2]octane	DABACO	280-57-9	C1CN2CCN1CC2	C6H12N2	Sigma-Aldrich	Industrial chemicals & TPs	parent		UFZHSFPMT	-2.47	pos	113.108	11.31	0.09	0.991256	0.00536957	0.00541694
Benzyltrimethylammonium chloride	BETMAC	56-93-9	C[N+](C)(C)CC1=CC=CC=C1.[Cl-]	C10H16ClN	Aldrich	Industrial chemicals & TPs	parent		UFZHSFPMT	-2.25	pos	150.128	12.83	0.17	0.693903	0.036411	0.0524728
Methyl sulfate	Methyl sulfate	75-93-4	COS(=O)(=O)O	CH4O4S	Aldrich	Industrial chemicals & TPs	parent		UFZHSFPMT	-2.84	neg	110.975	9.8	16	0.421271	0.000903817	0.00214545
3-Allyloxy-2-hydroxy-1-propanesulfonic acid	3-(Allyloxy)-2-hydroxypropanesulphonate	52556-42-0	C=CCOCC(CS(=O)(=O)O)O	C6H12O5S	Aldrich	Industrial chemicals & TPs	parent/TP	2-Hydroxy-3-[(prop-2-en-1-yl)oxy]propane-1-sulfonic acid	EAWAGPMT	-3.13	neg	195.033	9.48	3.5	0.21407	0.0340065	0.158857
2-Methyl-2-propene-1-sulfonic acid	MPSA	3934-16-5	CC(=C)CS(=O)(=O)O	C4H8O3S	Aldrich	Industrial chemicals & TPs	parent		EAWAGPMT	-2.21	neg	135.012	8.77	1.5	1.15084	0.000873573	0.000759074
Perchlorate acid	Perchloric acid	7601-90-3	OCl(=O)(=O)=O	ClHO4	Aldrich	Industrial chemicals & TPs	parent		Scheytt 2011	-2.47	neg	98.9485	10.68	2.6	0.395992	0.0125182	0.0316121
4,4';-(Oxydi-2i1-ethanediyl) bismorpholine	2,2'-Dimorpholinyldiethyl ether	6425-39-4	C1COCCN1CCOCCN2CCOCC2	C12H24N2O3	Aldrich	Industrial chemicals & TPs	parent		EAWAGPMT	-0.49	pos	245.186	6.18	0.34	1.52835	0.119323	0.0780735
1-Ethyl-2-pyrrolidinone	1-Ethyl-2-pyrrolidinone	2687-91-4	CCN1CCCC1=O	C6H11NO	J&K	Industrial chemicals & TPs	parent		EAWAGPMT	0	pos	114.092	2.6	0.67	1.2186	0.0263865	0.0216531
1-(o-Tolyl)biguanide	OTB	93-69-6	CC1=CC=CC=C1N=C(N)N=C(N)N	C9H13N5	J&K	Industrial chemicals & TPs	parent		EAWAGPMT	-1.57	pos	192.125	9.28	1.6	0.492195	0.000515444	0.00104723
2-Naphthalenesulfonic acid	2-Naphthalenesulfonic acid	120-18-3	C1=CC=C2C=C(C=CC2=C1)S(=O)(=O)O	C10H8O3S	fluorochem	Industrial chemicals & TPs	parent		EAWAGPMT	-0.23	neg	207.012	10.35	43	0.205123	0.00178852	0.00871926
2-(2-(3-Aminopropoxy)ethoxy)ethan-1-ol	2-(2-(3-Aminopropoxy)ethoxy)ethan-1-ol	112-33-4	C(CN)COCCOCCO	C7H17NO3	BLDpharm	Industrial chemicals & TPs	parent		UFZHSFPMT	-3.88	pos	164.129	10.02	0.20	0.634145	0.0145885	0.023005
3-Nitrobenzenesulfonic acid	Nitrol S	98-47-5	C1=CC(=CC(=C1)S(=O)(=O)O)[N+](=O)[O-]	C6H5NO5S	Aldrich	Industrial chemicals & TPs	parent		UFZHSFPMT	-1.28	neg	201.981	10.14	0.25	0.502127	0.00749844	0.0149333
4-Isopropylbenzenesulfonic acid	p-Cumenesulphonic acid	16066-35-6	CC(C)C1=CC=C(C=C1)S(=O)(=O)O	C9H12O3S	BLDpharm	Industrial chemicals & TPs	parent		UFZHSFPMT	0.02	neg	199.043	9.01	0.15	0.402324	0.00695571	0.0172888
Ethylpyridinium	Ethylpyridinium	15302-96-2	CC[N+]1=CC=CC=C1	C7H10N	fluorochem	Industrial chemicals & TPs	parent		UFZHSFPMT	-2.83	pos	108.081	13.7	0.27	0.533339	0.00399276	0.00748633
N,N-Diethylanilin	N,N-Diethylanilin	91-66-7	CCN(CC)C1=CC=CC=C1	C10H15N	HPC	Industrial chemicals & TPs	parent		UFZHSFPMT	2.78	pos	150.128	12.79	0.26	0.687453	0.0339407	0.0493716
Cetrimonium	CTAB	6899-10-1	CCCCCCCCCCCCCCCC[N+](C)(C)C	C19H42N	HPC	Industrial chemicals & TPs	parent		EAWAGPMT	2.69	pos	284.332	11.63	1.2	1.67069	0.0274274	0.0164168
Benzoguanamine	Benzoguanamine	91-76-9	C1=CC=C(C=C1)C2=NC(=NC(=N2)N)N	C9H9N5	J&K	Industrial chemicals & TPs	parent		UFZHSFPMT	1.69	pos	188.094	4.85	0.14	0.996781	0.0175823	0.0176391
3,4-Diaminobenzoic acid	3,4-Diaminobenzoic acid	619-05-6	C1=CC(=C(C=C1C(=O)O)N)N	C7H8N2O2	Sigma-Aldrich	Industrial chemicals & TPs	parent		Arp 2022	-1.99	pos	153.066	6.65	1.8	0.554535	0.0552293	0.0995957
Methanesulfonic acid	Methanesulfonic acid	75-75-2	CS(=O)(=O)O	CH4O3S	Sigma-Aldrich	Industrial chemicals & TPs	parent/TP	Busulfan	UFZHSFPMT	-3.34	neg	94.9803	9.6	56	0.200675	0.00424375	0.0211474
Sulfamic acid	Sulfamic acid	5329-14-6	NS(O)(=O)=O	H3NO3S	Sigma-Aldrich	Industrial chemicals & TPs	parent		Schorr 2021	-3.79	neg	95.9755	11.48	87	1.12462	0.0329831	0.0293282
Tripropylamine	Tripropylamine	102-69-2	CCCN(CCC)CCC	C9H21N	Aldrich	Industrial chemicals & TPs	parent		EAWAGPMT	-0.56	pos	144.175	4.32	150	0.267214	0.000145736	0.000545392
N-(3-(Dimethylamino)propyl)methacrylamide	MAPMA	5205-93-6	CC(=C)C(=O)NCCCN(C)C	C9H18N2O	fluorochem	Industrial chemicals & TPs	parent		EAWAGPMT	-1.47	pos	171.15	9.19	0.96	0.195507	0.00662748	0.0338989
Benzyl dimethylamine	BDMA	103-83-3	CN(C)CC1=CC=CC=C1	C9H13N	Serva	Industrial chemicals & TPs	parent		EAWAGPMT	0.4	pos	136.113	3.92	1.0	0.254428	0.00460972	0.018118
1,3-Dimethyl 5-sulfoisophthalate	Dimethyl 5-sulfoisophthalate	138-25-0	COC(=O)C1=CC(=CC(=C1)S(=O)(=O)O)C(=O)OC	C10H10O7S	Alfa Aesar	Industrial chemicals & TPs	parent		EAWAGPMT	-1.22	neg	273.007	9.49	8.4	0.248065	0.00300331	0.0121069
4,4'-Diaminodiphenylmethane	MDA	101-77-9	C1=CC(=CC=C1CC2=CC=C(C=C2)N)N	C13H14N2	Sigma-Aldrich	Industrial chemicals & TPs	parent		UFZHSFPMT	2.41	pos	199.124	4.32	16	0.381921	0.00733305	0.0192004
Dicyandiamide	Dicyandiamide	461-58-5	C(#N)N=C(N)N	C2H4N4	HPC	Industrial chemicals & TPs	parent/TP	Cyanamide	UFZHSFPMT	-1.03	pos	85.0514	6.34	0.11	0.947223	0.0194399	0.0205231
1,3-Diphenylguanidine	DPG	102-06-7	C1=CC=C(C=C1)NC(=NC2=CC=CC=C2)N	C13H13N3	Merck	Industrial chemicals & TPs	parent		UFZHSFPMT	1.28	pos	212.119	7.7	0.19	0.893504	0.022479	0.0251583
Bisphenol S	Bisphenol S	80-09-1	C1=CC(=CC=C1O)S(=O)(=O)C2=CC=C(C=C2)O	C12H10O4S	Fluka	Industrial chemicals & TPs	parent		UFZHSFPMT	1.98	neg	249.022	7.22	9.6	0.59366	0.00541784	0.00912616
Naphtalene-1-sulfonic acid	Naphthalene-1-sulfonic acid	85-47-2	C1=CC=C2C(=C1)C=CC=C2S(=O)(=O)O	C10H8O3S	fluorochem	Industrial chemicals & TPs	parent		EAWAGPMT	-0.23	neg	207.012	10.41	43	0.209437	0.00173212	0.00827039
E-Caprolactam	CPL	105-60-2	C1CCC(=O)NCC1	C6H11NO	Sigma-Aldrich	Industrial chemicals & TPs	parent		EAWAGPMT	0.31	pos	114.092	3.18	0.066	1.33637	0.0567488	0.042465
Cyanuric acid	Cyanuric acid	108-80-5	C1(=O)NC(=O)NC(=O)N1	C3H3N3O3	Sigma-Aldrich	Industrial chemicals & TPs	parent/TP	Simazine/Propazine	UFZHSFPMT	-1.04	neg	128.01	6.78	29	0.21858	0.00451324	0.020648
Tributylamine	Tributylamine	102-82-9	CCCCN(CCCC)CCCC	C12H27N	Dr. Ehrenstorfer	Industrial chemicals & TPs	parent		EAWAGPMT	0.77	pos	186.222	3.45	0.54	0.231219	0.0336167	0.145389
Methanetricarbonitrile	Tricyanomethanide	454-50-2	C(#N)C(C#N)C#N	C4HN3	trc	Industrial chemicals & TPs	parent		UFZHSFPMT	-2.02	neg	90.0092	10.73	1.5	0.317977	0.00459232	0.0144423
2-Amino-5-methylthiazole	2-Amino-5-methylthiazole	7305-71-7	CC1=CN=C(S1)N	C4H6N2S	Aldrich	Industrial chemicals & TPs	parent		EAWAGPMT	1.13	pos	115.033	3.02	5.2	0.379993	0.00544573	0.0143311
Pymetrozin	Pymetrozin	123312-89-0	CC1CN(\N=C\C2=CC=CN=C2)C(=O)N=N1	C10H11N5O	Fluka	Pesticides & TPs	parent		Kiefer 2019	0.56	pos	218.104	6.94	0.27	0.764688	0.0849557	0.111099
1H-1,2,4-Triazole	1H-1,2,4-Triazole	288-88-0	N1C=NC=N1	C2H3N3	HPC	Pesticides & TPs	parent/TP (rM)	Bitertanol/ Cyproconazole/ Difenoconazole metabolite/ Epoxiconazole/ Fenbuconazole/ Fluquinconazole/ Paclobutrazol/ Penconazole/ Prothioconazole/ Tebuconazole/ Triadimenol	UFZHSFPMT	-0.41	pos	70.0405	4.05	52	0.552516	0.225202	0.407593
4-(Methylsulfonyl)-2-nitrobenzoic acid	NMSBA	110964-79-9	CS(=O)(=O)C1=CC=C(C(O)=O)C(=C1)[N+]([O-])=O	C8H7NO6S	HPC	Pesticides & TPs	TP	Mesotrione	Kiefer 2019	-3.12	neg	243.992	10.46	10	0.352844	0.137702	0.390263
Sulcotrione	Sulcotrione	99105-77-8	CS(=O)(=O)C1=CC=C(C(O)=C2C(=O)CCCC2=O)C(Cl)=C1	C14H13ClO5S	HPC	Pesticides & TPs	parent		Kiefer 2019	-1.27	neg	327.009	5.29	1.1	0.572004	0.0937596	0.163914
2,4-Dichlorophenoxyacetic acid	2,4-D	94-75-7	C1=CC(=C(C=C1Cl)Cl)OCC(=O)O	C8H6Cl2O3	Sigma-Aldrich	Pesticides & TPs	parent/TP	4-(2,4-Dichlorophenoxy)butanoic acid	Kiefer 2019	-0.99	neg	219.969	5.81	16	0.624043	0.0609666	0.0976961
Mecoprop	Mecoprop	93-65-2	CC(OC1=CC=C(Cl)C=C1C)C(O)=O	C10H11ClO3	HPC	Pesticides & TPs	parent		Kiefer 2019	-0.49	neg	213.032	4.49	0.44	0.885525	0.124945	0.141097
Metolachlor OA	Metolachlor OA	152019-73-3	CCC1=C(N(C(C)COC)C(=O)C(O)=O)C(C)=CC=C1	C15H21NO4	Sigma-Aldrich	Pesticides & TPs	TP (nrM)	Metolachlor	Kiefer 2019	-0.57	neg	278.139	7.7	3.0	0.806668	0.0784899	0.0973013
Acephate	Acephate	30560-19-1	COP(=O)(NC(C)=O)SC	C4H10NO3PS	PolyScience	Pesticides & TPs	parent		Kiefer 2019	-0.33	neg	182.004	3.66	16	0.655756	0.161693	0.246576
Atrazine-2-hydroxy	Atrazine-2-hydroxy	2163-68-0	CCNC1=NC(=O)N=C(NC(C)C)N1	C8H15N5O	Riedel-de Haen	Pesticides & TPs	TP	Atrazine/ Ametryne/ Prometryn/ Atraton	Kiefer 2019	-0.01	pos	198.136	5.69	0.19	0.750883	0.0398568	0.0530799
Bentazon	Bentazon	25057-89-0	CC(C)N1C(=O)C2=CC=CC=C2NS1(=O)=O	C10H12N2O3S	PolyScience	Pesticides & TPs	parent		Kiefer 2019	-0.19	neg	239.049	8.37	0.65	0.911261	0.003186	0.00349625
Daminozide	Daminozide	1596-84-5	CN(C)NC(=O)CCC(O)=O	C6H12N2O3	Fluka	Pesticides & TPs	parent		Kiefer 2019	-4.15	pos	161.093	6.42	2.2	0.589584	0.0598326	0.101483
Dimethyl phosphate	Dimethyl phosphate	813-78-5	COP(O)(=O)OC	C2H7O4P	Acros	Pesticides & TPs	TP	Trichloroform	Kiefer 2019	-2.64	neg	125	8.9	2.0	0.326395	0.087233	0.267262
Irgasan (Triclosan)	Triclosan	3380-34-5	OC1=CC(Cl)=CC=C1OC1=CC=C(Cl)C=C1Cl	C12H7Cl3O2	Fluka	Pesticides & TPs	parent		Kiefer 2019	4.8	neg	286.943	2.65	2.5	0.59754	0.092488	0.154781
Atrazine	Atrazine	1912-24-9	CCNC1=NC(Cl)=NC(NC(C)C)=N1	C8H14ClN5	Supelco	Pesticides & TPs	parent		UFZHSFPMT	2.2	pos	216.102	2.24	1.0	0.734578	0.103249	0.140555
2-Amino-4,6-dimethoxypyrimidine	2-Amino-4,6-dimethoxypyrimidine	36315-01-2	COC1=CC(OC)=NC(N)=N1	C6H9N3O2	HPC	Pesticides & TPs	TP	Ethoxysulfuron/ Foramsulfuron/ Nicosulfuron/ Sulfosulfuron/ Flazasulfuron/ Flupyrsulfuron-methyl/ Bensulfuron/ Bensulfuron-methyl/ Rimsulfuron/ Mesosulfuron-methyl/ Mesosulfuron	Kiefer 2019	0.77	pos	156.077	2.16	37	0.48629	0.0500256	0.102872
Chlorthalonil R471811	Chlorthalonil R471811	N/A	NC(=O)C1=C(Cl)C(C(N)=O)=C(C(Cl)=C1Cl)S(O)(=O)=O	C8H5Cl3N2O5S	ASCA	Pesticides & TPs	TP (xM)	Chlorthalonil	Kiefer 2020	-1.71	neg	343.883	10.48	240	0.55047	0.00971094	0.0176412
Clopyralid	Clopyralid	1702-17-6	OC(=O)C1=NC(Cl)=CC=C1Cl	C6H3Cl2NO2	HPC	Pesticides & TPs	parent		Kiefer 2019	-1.12	neg	189.946	9.44	280	0.220535	0.10827	0.490944
Metsulfuron-methyl	Metsulfuron-methyl	74223-64-6	COC(=O)C1=CC=CC=C1S(=O)(=O)NC(=O)NC1=NC(C)=NC(OC)=N1	C14H15N5O6S	HPC	Pesticides & TPs	parent/TP	Iodosulfuron/ Iodosulfuron-methyl	Kiefer 2019	1.06	pos	382.082	4.48	0.15	0.882829	0.162623	0.184206
N,N-Dimethylnicotinamide-2-sulfonamide	N,N-Dimethylnicotinamide-2-sulfonamide	112006-75-4	CN(C)C(=O)C1=CC=CN=C1S(N)(=O)=O	C8H11N3O3S	HPC	Pesticides & TPs	TP (nrM)	Nicosulfuron	Kiefer 2019	-0.79	pos	230.06	5.73	1.3	0.7584	0.0554391	0.0731001
Chloridazon	Chloridazon	1698-60-8	NC1=C(Cl)C(=O)N(N=C1)C1=CC=CC=C1	C10H8ClN3O	HPC	Pesticides & TPs	parent		Kiefer 2019	1.11	pos	222.043	5.55	0.19	0.715005	0.131288	0.183619
Chloridazon-desphenyl	Chloridazon-desphenyl	6339-19-1	NC1=C(Cl)C(=O)NN=C1	C4H4ClN3O	HPC	Pesticides & TPs	TP (nrM)	Chloridazon	Kiefer 2019	-0.8	pos	146.012	6.24	0.52	0.655861	0.092042	0.140338
Chloridazon-methyldesphenyl	Chloridazon-methyldesphenyl	17254-80-7	CN1N=CC(N)=C(Cl)C1=O	C5H6ClN3O	HPC	Pesticides & TPs	TP (nrM)	Chloridazon	Kiefer 2019	-0.55	pos	160.028	5.11	0.41	0.74882	0.0910724	0.121621
Flonicamid	Flonicamid	158062-67-0	FC(F)(F)C1=CC=NC=C1C(=O)NCC#N	C9H6F3N3O	HPC	Pesticides & TPs	parent		Kiefer 2019	0.24	pos	230.054	4.13	0.21	0.801015	0.0660549	0.082464
Mecoprop-P	Mecoprop-P	16484-77-8	C[C@@H](OC1=CC=C(Cl)C=C1C)C(O)=O	C10H11ClO3	HPC	Pesticides & TPs	parent/TP	Mecoprop	Kiefer 2019	-0.49	neg	213.032	4.46	0.83	0.942757	0.102685	0.10892
Mesotrione	Mesotrione	104206-82-8	CS(=O)(=O)C1=CC=C(C(O)=C2C(=O)CCCC2=O)C(=C1)[N+]([O-])=O	C14H13NO7S	HPC	Pesticides & TPs	parent		Kiefer 2019	-2.26	neg	338.033	6.73	0.56	0.657911	0.0648321	0.0985424
Metazachlor	Metazachlor	67129-08-2	CC1=CC=CC(C)=C1N(CN1C=CC=N1)C(=O)CCl	C14H16ClN3O	HPC	Pesticides & TPs	parent		Kiefer 2019	2.98	pos	278.106	2.22	0.40	0.682447	0.0882111	0.129257
Metazachlor metabolite BH 479-12	Metazachlor metabolite BH 479-12	1367578-41-3	CC1=C(N(CN2C=CC=N2)C(=O)C(O)=O)C(=CC=C1)C(O)=O	C14H13N3O5	Dr. Ehrenstorfer	Pesticides & TPs	TP	Metazachlor	Kiefer 2019	-5.35	neg	302.078	11.06	2.7	0.931926	0.0168117	0.0180397
Metazachlor-ESA	Metazachlor-ESA	172960-62-2	CC1=CC=CC(C)=C1N(CN1C=CC=N1)C(=O)CS(O)(=O)=O	C14H17N3O4S	HPC	Pesticides & TPs	TP (nrM)	Metazachlor	Kiefer 2019	-0.74	neg	322.086	9.43	3.1	0.759088	0.0662103	0.0872235
Terbuthylazine	Terbuthylazine	5915-41-3	CCNC1=NC(Cl)=NC(NC(C)(C)C)=N1	C9H16ClN5	HPC	Pesticides & TPs	parent		Kiefer 2019	2.48	pos	230.117	2.11	0.18	0.551475	0.102409	0.1857
Dimethenamid-P Metabolite M23	Dimethenamid-P Metabolite M23	380412-59-9	COCC(C)N(C(=O)C(O)=O)C1=C(C)SC=C1C	C12H17NO4S	ASCA	Pesticides & TPs	TP (nrM)	Dimethenamid-P	Kiefer 2019	-1.12	neg	270.08	8.17	0.35	0.60848	0.0577982	0.0949877
Dimethenamid-P Metabolite M27	Dimethenamid-P Metabolite M27	205939-58-8	CC1=CSC(=C1N(C(C)COC)C(=O)CS(=O)(=O)O)C	C12H19NO5S2	ASCA	Pesticides & TPs	TP (nrM)	Dimethenamid-P	Kiefer 2019	-0.79	neg	320.063	8.5	1.5	0.388082	0.0309525	0.0797575
Foramsulfuron	Foramsulfuron	173159-57-4	COC1=CC(OC)=NC(NC(=O)NS(=O)(=O)C2=C(NC=O)C=CC=C2C(=O)N(C)C)=N1	C17H20N6O7S	HPC	Pesticides & TPs	parent		Kiefer 2019	-0.34	pos	453.119	6.3	1.1	0.810758	0.129983	0.160322
Nicosulfuron	Nicosulfuron	111991-09-4	COC1=CC(OC)=NC(NC(=O)NS(=O)(=O)C2=NC=CC=C2C(=O)N(C)C)=N1	C15H18N6O6S	HPC	Pesticides & TPs	parent		Kiefer 2019	-0.15	pos	411.109	6.68	0.16	0.80185	0.0901502	0.112428
Terbuthylazine-desethyl-2-hydroxy	Terbuthylazine-desethyl-2-hydroxy	66753-06-8	CC(C)(C)NC1=NC(=O)N=C(N)N1	C7H13N5O	LGC	Pesticides & TPs	TP (nrM)	Terbutylazine	Kiefer 2019	-0.37	pos	184.12	6.11	0.17	0.756806	0.138709	0.183282
4:4 PFPiA	4:4 PFPiA	52299-25-9	OP(=O)(C(F)(F)C(F)(F)C(F)(F)C(F)(F)F)C(F)(F)C(F)(F)C(F)(F)C(F)(F)F	C8HF18O2P	TRC	PFAS	parent		EAWAGPMT	3.32	neg	500.935	6.39	0.22	0.833704	0.131106	0.157257
Tris(pentafluoroethyl)trifluorophosphate	FAP	429679-87-8	C(C(F)(F)[P-](C(C(F)(F)F)(F)F)(C(C(F)(F)F)(F)F)(F)(F)F)(F)(F)F	C6F18P	Merck	PFAS	parent		UFZHSFPMT	N/A	pos	111.092	12.93	4.6	0.655493	0.0050301	0.00767377
Bis(trifluoromethane)sulfonimide	bis((Trifluoromethyl)sulfonyl)imide	82113-65-3	C(F)(F)(F)S(=O)(=O)NS(=O)(=O)C(F)(F)F	C2HF6NO4S2	Sigma-Aldrich	PFAS	parent		ZEROPMBOX1	1.94	neg	279.917	9.4	0.69	0.260816	0.0181464	0.0695754
Tris[(trifluoromethyl)sulfonyl]methane	Triflidic acid	60805-12-1	C(S(=O)(=O)C(F)(F)F)(S(=O)(=O)C(F)(F)F)S(=O)(=O)C(F)(F)F	C4HF9O6S3	TCI	PFAS	parent		UFZHSFPMT	2.34	neg	410.871	9.9	0.14	0.690738	0.0121986	0.0176603
Trifluoroacetic acid	TFA	76-05-1	C(=O)(C(F)(F)F)O	C2HF3O2	Supelco	PFAS			UBAPMT	-2.62	neg	112.985	8.06	0.078	1.39541	0.162513	0.116463
Pentafluoropropionic acid	PFPrA	422-64-0	C(=O)(C(C(F)(F)F)(F)F)O	C3HF5O2	Sigma Aldrich	PFAS			ZEROPMBOX1	-1.92	neg	162.982	7.45	0.27	0.79832	0.0764741	0.0957938
Heptafluorobutyric acid	PFBA	375-22-4	OC(=O)C(F)(F)C(F)(F)C(F)(F)F	C4HF7O2	Wellington	PFAS			ZEROPMBOX1	-1.22	neg	212.979	7.08	0.16	0.806295	0.0605968	0.0751545
Perfluoropentanoic acid	PFPeA	2706-90-3	OC(=O)C(F)(F)C(F)(F)C(F)(F)C(F)(F)F	C5HF9O2	Wellington	PFAS			ZEROPMBOX1	-0.52	neg	262.976	6.72	0.20	0.736812	0.0633105	0.0859249
Perfluorohexanoic acid	PFHxA	307-24-4	OC(=O)C(F)(F)C(F)(F)C(F)(F)C(F)(F)C(F)(F)F	C6HF11O2	Wellington	PFAS			ZEROPMBOX1	0.18	neg	312.972	6.49	0.27	0.699766	0.100331	0.143377
Perfluoroheptanoic acid	PFHpA	375-85-9	C(=O)(C(C(C(C(C(C(F)(F)F)(F)F)(F)F)(F)F)(F)F)(F)F)O	C7HF13O2	Wellington	PFAS			ZEROPMBOX1	0.88	neg	362.969	6.32	0.18	0.754108	0.0554154	0.0734847
Perfluoroctanoic acid	PFOA	335-67-1	OC(=O)C(F)(F)C(F)(F)C(F)(F)C(F)(F)C(F)(F)C(F)(F)C(F)(F)F	C8HF15O2	Wellington	PFAS			ZEROPMBOX1	1.58	neg	412.966	6.17	0.18	0.732951	0.0287534	0.0392296
Perfluorononanoic acid	PFNA	375-95-1	OC(=O)C(F)(F)C(F)(F)C(F)(F)C(F)(F)C(F)(F)C(F)(F)C(F)(F)C(F)(F)F	C9HF17O2	Wellington	PFAS			Arp 2022	2.28	neg	462.963	6.06	0.15	0.899733	0.0531228	0.0590429
Perfluorodecanoic acid	PFDA	335-76-2	OC(=O)C(F)(F)C(F)(F)C(F)(F)C(F)(F)C(F)(F)C(F)(F)C(F)(F)C(F)(F)C(F)(F)F	C10HF19O2	Wellington	PFAS			Arp 2022	2.98	neg	512.96	5.96	0.56	0.648239	0.0542762	0.0837287
Trifluoromethanesulfonic acid	TFMSA	1493-13-6	C(F)(F)(F)S(=O)(=O)O	CHF3O3S	Supelco	PFAS			UBAPMT	-1.23	neg	148.952	9.3	0.13	0.841707	0.132938	0.157938
Perfluoroethanesulfonic acid	PFEtS	354-88-1	OS(=O)(=O)C(F)(F)C(F)(F)F	C2HF5O3S	Wellington	PFAS			ZEROPMBOX1	-1.15	neg	198.949	8.56	0.17	0.80464	0.0766315	0.095237
Perfluoropropanesulfonic acid	PFPrS	423-41-6	OS(=O)(=O)C(F)(F)C(F)(F)C(F)(F)F	C3HF7O3S	Wellington	PFAS			ZEROPMBOX1	-0.45	neg	248.946	7.97	0.16	0.799011	0.078738	0.0985443
Perfluorobutanesulfonic acid	PFBS	375-73-5	OS(=O)(=O)C(F)(F)C(F)(F)C(F)(F)C(F)(F)F	C4HF9O3S	Wellington	PFAS			ZEROPMBOX1	0.25	neg	298.942	7.62	0.23	0.671783	0.185641	0.276341
Perfluoropentanesulfonic acid	PFPeS	2706-91-4	OS(=O)(=O)C(F)(F)C(F)(F)C(F)(F)C(F)(F)C(F)(F)F	C5HF11O3S	Wellington	PFAS			ZEROPMBOX1	0.95	neg	348.939	7.46	0.14	0.840157	0.0387237	0.0460911
Perfluorohexanesulfonic acid	PFHxS	355-46-4	OS(=O)(=O)C(F)(F)C(F)(F)C(F)(F)C(F)(F)C(F)(F)C(F)(F)F	C6HF13O3S	Wellington	PFAS			ZEROPMBOX1	1.65	neg	398.936	7.39	0.36	0.833091	0.0622699	0.0747456
Perfluorooctanesulfonic acid	PFOS	1763-23-1	OS(=O)(=O)C(F)(F)C(F)(F)C(F)(F)C(F)(F)C(F)(F)C(F)(F)C(F)(F)C(F)(F)F	C8HF17O3S	Wellington	PFAS			ZEROPMBOX1	3.05	neg	498.93	7.11	0.47	0.774193	0.0262618	0.0339215
2-Fluoro-2-(trifluoromethoxy)acetic acid	2-H-PF3OBA	1378818-03-1	C(C(=O)O)(OC(F)(F)F)F	C3H2F4O3	Enamine	PFAS			Joerss 2023	-1.87	neg	160.986	7.31	4.9	0.97798	0.00311281	0.0031829
Perfluoro-3-methoxypropanoic acid	PF4OPeA	377-73-1	C(=O)(C(C(OC(F)(F)F)(F)F)(F)F)O	C4HF7O3	Wellington	PFAS			Joerss 2023	-0.48	neg	228.974	6.8	0.13	0.857587	0.0973159	0.113476
Perfluoro-4-methoxybutanoic acid	PF5OHxA	863090-89-5	C(=O)(C(C(C(OC(F)(F)F)(F)F)(F)F)(F)F)O	C5HF9O3	Wellington	PFAS			Joerss 2023	0.22	neg	278.97	6.55	0.20	0.75971	0.133128	0.175235
Perfluoro-2-methyl-3-oxahexanoic acid	HFPO-DA (GenX)	13252-13-6	C(=O)(C(C(F)(F)F)(OC(C(C(F)(F)F)(F)F)(F)F)F)O	C6HF11O3	Wellington	PFAS			ZEROPMBOX1	0.47	neg	328.967	6.1	4.4	0.704372	0.22088	0.313584
Perfluoro(2-ethoxyethane)sulfonic acid	PFEESA	113507-82-7	C(C(F)(F)F)(OC(C(F)(F)S(=O)(=O)O)(F)F)(F)F	C4HF9O4S	Wellington	PFAS			Joerss 2023	0.5	neg	314.937	7.46	0.14	0.818474	0.0828003	0.101164
Difluoropropanedioic acid	PFPrdiA	1514-85-8	C(=O)(C(C(=O)O)(F)F)O	C3H2F2O4	Synthonix Corporation	PFAS			Joerss 2023	-6.6	neg	138.984	14.16	3.7	1.11579	0.0731593	0.0655673
Tetrafluorosuccinic acid	PFBdiA	377-38-8	C(=O)(C(C(C(=O)O)(F)F)(F)F)O	C4H2F4O4	Apollo Scientific Ltd	PFAS			Joerss 2023	-5.89	neg	188.981	12.97	0.14	0.823175	0.148079	0.179887
Hexafluoroglutaric acid	PFPediA	376-73-8	C(=O)(C(C(C(C(=O)O)(F)F)(F)F)(F)F)O	C5H2F6O4	abcr	PFAS			Joerss 2023	-5.22	neg	238.978	12.7	0.47	0.705238	0.0829059	0.117557
Octafluoroadipic acid	PFHxdiA	336-08-3	C(=O)(C(C(C(C(C(=O)O)(F)F)(F)F)(F)F)(F)F)O	C6H2F8O4	Apollo Scientific Ltd	PFAS			Joerss 2023	-4.52	neg	288.975	12.54	0.71	1.1829	0.0736251	0.0622413
3-Chlorotetrafluoropropionic acid	3-Cl-PFPrA	661-82-5	OC(=O)C(F)(F)C(F)(F)Cl	C3HClF4O2	Manchester Organics	PFAS			Joerss 2023	-1.71	neg	178.952	7.67	11	0.935929	0.20874	0.22303
5-Chlorooctafluoropentanoic acid	5-Cl-PFPeA	66443-79-6	C(=O)(C(C(C(C(F)(F)Cl)(F)F)(F)F)(F)F)O	C5HClF8O2	abcr	PFAS			Joerss 2023	-0.31	neg	278.946	7.08	0.12	0.910842	0.153968	0.169039
5H-Perfluoropentanoic acid	5-H-PFPeA	376-72-7	C(C(C(C(C(=O)O)(F)F)(F)F)(F)F)(F)F	C5H2F8O2	abcr	PFAS			Joerss 2023	-1.01	neg	244.985	7.46	0.12	0.880935	0.265245	0.301095
7H-Dodecafluoroheptanoic acid	7-H-PFHpA	1546-95-8	C(C(C(C(C(C(C(=O)O)(F)F)(F)F)(F)F)(F)F)(F)F)(F)F	C7H2F12O2	abcr	PFAS			Joerss 2023	0.39	neg	344.978	7.07	0.14	0.845824	0.0991323	0.117202
Taurine	Taurine	107-35-7	NCCS(O)(=O)=O	C2H7NO3S	Sigma	Pharmaceuticals & TPs	parent		Arp 2017	-2.62	neg	124.007	10.52	100	0.22096	0.0210577	0.0953013
Metformin	Metformin	657-24-9	CN(C)C(=N)N=C(N)N	C4H11N5	MP	Pharmaceuticals & TPs	parent		UBAPMT	-5.62	pos	130.109	11.51	1.3	0.667954	0.121938	0.182555
Choline	Choline	62-49-7	C[N+](C)(C)CCO	C5H14NO	Sigma	Pharmaceuticals & TPs	parent		EAWAGPMT	-4.66	pos	104.108	13.21	0.50	0.952457	0.00523579	0.00549714
2-Phenylbenzimidazole-5-sulfonic acid monohydrate	Ensulizole	27503-81-7	OS(=O)(=O)C1=CC=C2NC(=NC2=C1)C1=CC=CC=C1	C13H10N2O3S	Alfa Aesar	Pharmaceuticals & TPs	parent		UFZHSFPMT	0.09	neg	273.033	11.86	2.0	0.818425	0.117391	0.143435
Iohexol	Iohexol	66108-95-0	CC(=O)N(CC(O)CO)C1=C(I)C(C(=O)NCC(O)CO)=C(I)C(C(=O)NCC(O)CO)=C1I	C19H26I3N3O9	Santa Cruz Biotechnolohgy	Pharmaceuticals & TPs	parent		UBAPMT	-1.95	pos	821.888	11.26	6.0	0.515619	0.069626	0.135034
Gabapentin	Gabapentin	60142-96-3	NCC1(CC(O)=O)CCCCC1	C9H17NO2	Sigma	Pharmaceuticals & TPs	parent		UFZHSFPMT	-1.27	pos	172.134	9.55	1.7	0.296828	0.113422	0.382113
(-)-Nicotine	(-)-Nicotine	54-11-5	CN1CCC[C@H]1C1=CC=CN=C1	C10H14N2	Sigma-Aldrich	Pharmaceuticals & TPs	parent		Kiefer 2019	-0.04	pos	163.124	4.02	0.16	0.917334	0.0474693	0.051747
(+-)-Coniine	(+-)-Coniine	3238-60-6	CCCC1CCCCN1	C8H17N	Sigma-Aldrich	Pharmaceuticals & TPs	parent		Nanusha 2021	-1.09	pos	128.136	7.25	0.69	0.543948	0.128659	0.236529
Atropine	Atropine	51-55-8	CN1C2CCC1CC(C2)OC(=O)C(CO)C1=CC=CC=C1	C17H23NO3	Sigma-Aldrich	Pharmaceuticals & TPs	parent		Kiefer 2019	-0.21	pos	290.176	10.24	0.25	0.546546	0.140943	0.25788
5,5-Diphenylhydantoin	Phenytoin	57-41-0	O=C1NC(=O)C(N1)(C1=CC=CC=C1)C1=CC=CC=C1	C15H12N2O2	Sigma-Aldrich	Pharmaceuticals & TPs	parent		UBAPMT	2.11	pos	253.098	6.09	0.28	0.872637	0.113605	0.130185
Celiprolol	Celiprolol	56980-93-9	CCN(CC)C(=O)NC1=CC(=C(C=C1)OCC(CNC(C)(C)C)O)C(=O)C	C20H33N3O4	Alfa Aesar	Pharmaceuticals & TPs	parent		Kiefer 2019	-0.43	neg	378.239	7.8	26	0.497879	0.121341	0.243715
Erythromycin	Erythromycin	114-07-8	CC[C@H]1OC(=O)[C@H](C)[C@@H](O[C@H]2C[C@@](C)(OC)[C@@H](O)[C@H](C)O2)[C@H](C)[C@@H](O[C@@H]2O[C@H](C)C[C@@H]([C@H]2O)N(C)C)[C@](C)(O)C[C@@H](C)C(=O)[C@H](C)[C@@H](O)[C@]1(C)O	C37H67NO13	ICN	Pharmaceuticals & TPs	parent		UFZHSFPMT	0.99	pos	734.469	10.26	0.30	0.744884	0.0592047	0.0794817
Theophylline	Theophylline	58-55-9	CN1C2=C(N=CN2)C(=O)N(C)C1=O	C7H8N4O2	Sigma-Aldrich	Pharmaceuticals & TPs	parent/TP	Caffeine	UFZHSFPMT	-0.84	pos	181.073	4.06	1.0	0.501117	0.0886834	0.176971
Caffeine	Caffeine	58-08-2	CN1C=NC2=C1C(=O)N(C)C(=O)N2C	C8H10N4O2	Sigma-Aldrich	Pharmaceuticals & TPs	parent		Kiefer 2019	-0.55	pos	195.088	3.35	0.14	0.977084	0.055791	0.0570995
Theobromine	Theobromine	83-67-0	CN1C=NC2=C1C(=O)NC(=O)N2C	C7H8N4O2	Sigma-Aldrich	Pharmaceuticals & TPs	parent/TP	Caffeine	TP of caffeine (Kiefer 2019)	-0.78	pos	181.073	4.73	0.19	0.809026	0.0171206	0.0211619
Sulfamethazine	Sulfamethazine	57-68-1	CC1=CC(C)=NC(NS(=O)(=O)C2=CC=C(N)C=C2)=N1	C12H14N4O2S	Sigma-Aldrich	Pharmaceuticals & TPs	parent/TP	N4-Acetylsulfamethazine	UBAPMT	0.21	pos	279.092	6.05	2.6	0.616861	0.0727883	0.117998
Salicylic acid	Salicylic acid	69-72-7	OC(=O)C1=CC=CC=C1O	C7H6O3	Sigma-Aldrich	Pharmaceuticals & TPs	parent/TP	Aspirin	UFZHSFPMT	-1.52	neg	137.024	6.96	2.6	1.04898	0.0241069	0.0229813
4-Aminoantipyrine	4-Aminoantipyrine	83-07-8	CN1N(C(=O)C(N)=C1C)C1=CC=CC=C1	C11H13N3O	Sigma-Aldrich	Pharmaceuticals & TPs	parent/TP	4-Acetamidoantipyrine/ 4-Formylaminoantipyrine/ Aminopyrine	Kiefer 2019	0.33	pos	204.114	5.19	0.61	0.248584	0.0545357	0.219385
Climbazole	Climbazole	38083-17-9	CC(C)(C)C(=O)C(N1C=CN=C1)OC2=CC=C(C=C2)Cl	C15H17ClN2O2	HPC	Pharmaceuticals & TPs	parent		UBAPMT	4.3	pos	293.106	2.99	0.11	1.08986	0.0198343	0.018199
Amisulpride	Amisulpride	71675-85-9	CCN1CCCC1CNC(=O)C1=CC(=C(N)C=C1OC)S(=O)(=O)CC	C17H27N3O4S	HPC	Pharmaceuticals & TPs	parent/TP	Amisulpride N-Oxide	Kiefer 2019	-1.24	pos	370.18	11.95	0.37	0.738842	0.113792	0.154013
Bisoprolol	Bisoprolol	66722-44-9	CC(C)NCC(COC1=CC=C(C=C1)COCCOC(C)C)O	C18H31NO4	Sigma	Pharmaceuticals & TPs	parent		Kiefer 2019	0.34	pos	326.233	7.4	0.17	0.798901	0.220029	0.275414
Clorofibric Acid	Clorofibric Acid	882-09-7	CC(C)(OC1=CC=C(Cl)C=C1)C(O)=O	C10H11ClO3	ICN	Pharmaceuticals & TPs	parent/TP	Clofibrate	Kiefer 2019	-0.58	neg	213.032	3.59	1.0	0.884185	0.116016	0.131212
Aces	Aces	7365-82-4	NC(=O)CNCCS(O)(=O)=O	C4H10N2O4S	Glentham	Pharmaceuticals & TPs	parent		Arp 2022	-3.81	neg	181.028	11.49	3.1	0.416973	0.145788	0.349634
Oxypurinol	Oxypurinol	2465-59-0	O=C1NC(=O)C2=CNNC2=N1	C5H4N4O2	Fluka	Pharmaceuticals & TPs	parent/TP	Allopurinol	EAWAGPMT	-1.99	neg	151.026	8.14	5.2	0.257701	0.0964351	0.374213
Allopurinol	Allopurinol	315-30-0	O=C1N=CN=C2NNC=C12	C5H4N4O	Sigma	Pharmaceuticals & TPs	parent		parent of Oxypurinol (EAWAGPMT)	-2.98	pos	137.046	5.92	1.7	0.559287	0.160993	0.287855
Hydrochlorothiazide	HCTZ	58-93-5	NS(=O)(=O)C1=CC2=C(NCNS2(=O)=O)C=C1Cl	C7H8ClN3O4S2	Sigma	Pharmaceuticals & TPs	parent		Kiefer 2019	-0.58	neg	295.957	10.06	1.1	0.377958	0.0776121	0.205346
Ibuprofen CRS	Ibuprofen CRS	15687-27-1	CC(C)CC1=CC=C(C=C1)C(C)C(O)=O	C13H18O2	European Pharmacopoeia EP	Pharmaceuticals & TPs	parent		UBAPMT	1.34	neg	205.123	2.6	6.3	0.960948	0.152104	0.158285
Metoprolol acid	Metoprolol acid	56392-14-4	CC(C)NCC(O)COC1=CC=C(CC(O)=O)C=C1	C14H21NO4	HPC	Pharmaceuticals & TPs	TP	Atenolol/ Metoprolol	TP of Atenolol/ Metoprolol (both in Kiefer 2019)	-1.24	pos	268.155	10.45	0.23	0.508998	0.0669764	0.131585
Ofloxacin	Ofloxacin	82419-36-1	CC1COC2=C3N1C=C(C(O)=O)C(=O)C3=CC(F)=C2N1CCN(C)CC1	C18H20FN3O4	Sigma	Pharmaceuticals & TPs	parent		Arp 2022	-0.82	pos	362.152	10.4	8.2	0.732728	0.323153	0.441027
Omeprazole	Omeprazole	73590-58-6	COC1=CC=C2NC(=NC2=C1)S(=O)CC1=NC=C(C)C(OC)=C1C	C17H19N3O3S	Sigma-Aldrich	Pharmaceuticals & TPs	parent		EAWAGPMT	2.43	pos	346.123	5.23	0.27	1.00311	0.208384	0.207738
Diclofenac	Diclofenac	15307-86-5	C1=CC=C(C(=C1)CC(=O)O)NC2=C(C=CC=C2Cl)Cl	C14H11Cl2NO2	Sigma	Pharmaceuticals & TPs	parent		UBAPMT	1.1	neg	293.001	3.76	0.32	0.626586	0.0560196	0.0894044
Lamotrigine	Lamotrigine	84057-84-1	NC1=NN=C(C(N)=N1)C1=CC=CC(Cl)=C1Cl	C9H7Cl2N5	TRC	Pharmaceuticals & TPs	parent		Kiefer 2019	1.91	pos	256.016	6.85	0.47	0.74864	0.121839	0.162747
(R,S)-Propanolol-O-ß-D-glucuronide	Propranolol glucuronide	66322-66-5	CC(C)NCC(COC1=CC=CC2=CC=CC=C12)O[C@@H]1O[C@@H]([C@@H](O)[C@H](O)[C@H]1O)C(O)=O	C22H29NO8	LC scientific	Pharmaceuticals & TPs	TP	Propranolol	TP of Propranolol (Kiefer 2019)	-1.34	neg	434.182	10.46	22	0.253835	0.0509225	0.200613
Sulfapyridine	Sulfapyridine	144-83-2	C1=CC=NC(=C1)NS(=O)(=O)C2=CC=C(C=C2)N	C11H11N3O2S	HPC	Pharmaceuticals & TPs	parent		UFZHSFPMT	0.24	pos	250.065	6.5	0.18	0.643346	0.0193697	0.0301078
(1R)-(-)-10-Camphorsulfonic acid	(R)-Camphorsulfonic Acid	35963-20-3	CC1(C2CCC1(C(=O)C2)CS(=O)(=O)O)C	C10H16O4S	fluorochem	Pharmaceuticals & TPs	parent		Arp 2022	-1.39	neg	231.069	8.85	0.35	0.31241	0.0197893	0.0633441
HEPES	HEPES	7365-45-9	C1CN(CCN1CCO)CCS(=O)(=O)O	C8H18N2O4S	Sigma	Pharmaceuticals & TPs	parent		UFZHSFPMT	-3.22	pos	239.107	12.34	1.48	0.755858	0.0576769	0.0763066

## Sheet: Table S2
Sample ID	Sampling date	Latitude	Longitude	Grounwater bodies	Depth (m below ground)	known land use of the groundwater bodies
GW-1	2023.08.17	51.2373	12.5566	GWB_2	N/A				agriculture
GW-2	2023.11.16	51.4175	12.6606	GWB_23	N/A			anthropogenic impacts
GW-3	2023.11.16	51.4175	12.6629	GWB_23	N/A			anthropogenic impacts
GW-4	2023.11.16	51.4178	12.6638	GWB_23	N/A			anthropogenic impacts
GW-5	2023.11.16	51.4183	12.6689	GWB_22	N/A
GW-6	2021.05.26	51.1126	12.9533	GWB_13	25
GW-7	2021.05.26	51.2099	12.7476	GWB_22	7.52
GW-8	2021.05.19	51.3308	12.4398	GWB_1	23.2	mining	industry	anthropogenic impacts
GW-9	2021.05.19	51.5437	12.943	GWB_9	1.86				agriculture
GW-10	2021.09.06	51.1469	13.1259	GWB_13	N/A
GW-11	2021.09.07	51.3924	12.225	GWB_1	9.3	mining	industry	anthropogenic impacts
GW-12	2021.09.07	51.3918	12.2256	GWB_1	5.3	mining	industry	anthropogenic impacts
GW-13	2021.09.08	51.5009	12.2405	GWB_25	8.9	mining			agriculture
GW-14	2021.09.08	51.2316	12.5509	GWB_2	19				agriculture
GW-15	2021.09.08	51.2169	12.603	GWB_2	16.12				agriculture
GW-16	2021.09.13	51.1457	12.6162	GWB_2	6.4				agriculture
GW-17	2021.09.14	51.3334	12.4306	GWB_1	11	mining	industry	anthropogenic impacts
GW-18	2021.09.20	51.5285	13.1113	GWB_10	2.01				agriculture
GW-19	2021.09.21	51.212	13.1441	GWB_11	9.5		industry		agriculture
GW-20	2021.09.21	51.2327	13.1424	GWB_11	32		industry		agriculture
GW-21	2021.09.21	51.1151	13.0679	GWB_13	4.5
GW-22	2021.09.22	51.3317	12.4094	GWB_1	7.74	mining	industry	anthropogenic impacts
GW-23	2021.09.22	51.2179	12.6838	GWB_4	8.28	mining		anthropogenic impacts	agriculture
GW-24	2021.10.05	51.5037	13.112	GWB_10	5.3				agriculture
GW-25	2022.10.18	51.2743	12.6412	GWB_4	7.03	mining		anthropogenic impacts	agriculture
GW-26	2022.06.07	51.2748	12.5704	GWB_4	3.25	mining		anthropogenic impacts	agriculture
GW-27	2022.03.10	51.4346	13.1566	GWB_9	11.4				agriculture
GW-28	2022.03.15	51.5461	12.4528	GWB_21	5	mining
GW-29	2022.03.16	51.3235	12.3781	GWB_1	8.6	mining	industry	anthropogenic impacts
GW-30	2022.03.21	51.4478	12.4187	GWB_21	6.16	mining
GW-31	2022.03.21	51.4722	12.3695	GWB_21	9.74	mining
GW-32	2022.03.28	51.3759	12.5452	GWB_4	14	mining		anthropogenic impacts	agriculture
GW-33	2022.03.28	51.3833	12.6519	GWB_22	13.82
GW-34	2022.03.30	51.5288	12.2586	GWB_25	12	mining			agriculture
GW-35	2022.04.05	51.5042	12.8366	GWB_9	4				agriculture
GW-36	2022.04.05	51.4667	12.7059	GWB_24	13.2				agriculture
GW-37	2022.04.06	51.336	12.2781	GWB_1	1.91	mining	industry	anthropogenic impacts
GW-38	2022.04.06	51.3354	12.303	GWB_1	6.88	mining	industry	anthropogenic impacts
GW-39	2022.04.06	51.3424	12.3605	GWB_1	2	mining	industry	anthropogenic impacts
GW-40	2022.04.19	51.0857	12.5783	GWB_3	62	mining
GW-41	2022.04.20	51.545	12.7776	GWB_24	13				agriculture
GW-42	2022.04.21	51.2009	12.9058	GWB_13	5.3
GW-43	2022.04.21	51.2036	13.0587	GWB_12	14.93				agriculture
GW-44	2022.04.25	51.3483	12.3729	GWB_1	9.1	mining	industry	anthropogenic impacts
GW-45	2024.04.26	51.4996	13.1163	GWB_10	4.4				agriculture
GW-46	2022.04.26	51.525	13.0318	GWB_9	11.1				agriculture
GW-47	2022.10.17	51.2559	12.2733	GWB_3	16	mining
GW-48	2024.04.09	51.1323	13.6939	GWB_6	4.1
GW-49	2024.04.09	51.1535	13.747	GWB_19	3
GW-50	2024.04.09	51.144	13.5372	GWB_5	12.91		industry	anthropogenic impacts
GW-51	2024.04.09	51.1052	13.6056	GWB_5	18		industry	anthropogenic impacts
GW-52	2024.04.10	51.2933	13.8292	GWB_15	11				agriculture
GW-53	2024.04.10	51.2604	13.8696	GWB_15	8.36				agriculture
GW-54	2024.04.10	51.2645	13.8942	GWB_15	8.13				agriculture
GW-55	2024.04.10	51.2498	13.9298	GWB_15	6.1				agriculture
GW-56	2024.04.15	51.0774	13.4996	GWB_5	N/A		industry	anthropogenic impacts
GW-57	2024.04.15	51.0943	13.5186	GWB_5	2.4		industry	anthropogenic impacts
GW-58	2024.04.15	51.0557	13.5467	GWB_5	25		industry	anthropogenic impacts
GW-59	2024.04.15	51.0669	13.4492	GWB_5	13.1		industry	anthropogenic impacts
GW-60	2024.04.16	51.3937	13.447	GWB_16	11.67			anthropogenic impacts	agriculture
GW-61	2024.04.16	51.3588	13.4532	GWB_16	11.1			anthropogenic impacts	agriculture
GW-62	2024.04.16	51.346	13.42	GWB_16	11.8			anthropogenic impacts	agriculture
GW-63	2024.04.16	51.3682	13.3875	GWB_16	4			anthropogenic impacts	agriculture
GW-64	2024.04.23	50.8861	13.6831	GWB_8	5			anthropogenic impacts
GW-65	2024.04.23	50.8821	13.7861	GWB_7	1.5			anthropogenic impacts
GW-66	2024.04.23	50.9259	13.8373	GWB_7	102.03			anthropogenic impacts
GW-67	2024.04.23	50.9241	13.8698	GWB_7	74.58			anthropogenic impacts
GW-68	2024.04.24	51.118	13.7933	GWB_5	31		industry	anthropogenic impacts
GW-69	2024.04.24	51.0221	13.8549	GWB_5	16		industry	anthropogenic impacts
GW-70	2024.04.24	51.0221	13.8549	GWB_5	11		industry	anthropogenic impacts
GW-71	2024.04.24	51.1312	13.9902	GWB_18	17.7
GW-72	2024.04.29	51.2055	14.0352	GWB_15	9.3				agriculture
GW-73	2024.04.29	51.2392	14.0462	GWB_15	1.1				agriculture
GW-74	2024.04.29	51.2269	14.1526	GWB_14	25				agriculture
GW-75	2024.04.29	51.2269	14.1526	GWB_14	11.5				agriculture
GW-76	2024.05.06	51.3584	13.7879	GWB_15	12				agriculture
GW-77	2024.05.06	51.3445	13.8026	GWB_15	11.4				agriculture
GW-78	2024.05.06	51.2748	13.8017	GWB_17	5.4			anthropogenic impacts	agriculture
GW-79	2024.05.06	51.2481	13.7961	GWB_17	14.1			anthropogenic impacts	agriculture
GW-80	2024.05.07	51.1866	14.6498	GWB_20	7			anthropogenic impacts
GW-81	2024.05.07	51.1301	14.5811	GWB_20	N/A			anthropogenic impacts
GW-82	2024.05.07	51.1177	14.6978	GWB_20	14.16			anthropogenic impacts

## Sheet: Table S3
Sample ID	parameter	Lithium	Beryllium	Boron	Sodium	Magnesium	Aluminium	Potassium	Calcium	Titanium	Vanadium	Chrome	Manganese	Iron	Cobalt	Nickel	Copper	Zinc	Arsenic	Selenium	Strontium	Molybdenum	Cadmium	Barium	Lead	Uranium	Fluoride	Chloride	Hydrogen carbonate	Sulfate	Nitrate	ortho-Phosphate	Silicate	Electrical conductivity (25°C)	pH value (laboratory)	Redox potential	Oxygen content	Total carbon dioxide	Total carbon	total inorganic carbon	total organically bound carbon	dissolved organically bound carbon	total bound nitrogen	inorganically bound nitrogen	total organically bound nitrogen
	unit	µg/L	µg/L	µg/L	mg/L	mg/L	mg/L	mg/L	mg/L	mg/L	µg/L	µg/L	mg/L	mg/L	µg/L	µg/L	µg/L	mg/L	µg/L	µg/L	µg/L	µg/L	µg/L	mg/L	µg/L	µg/L	mg/L	mg/L	mg/L	mg/L	mg/L	mg/L	mg/L	µS/cm	[-]	mV	mg/L	mmol/L	mg/L	mg/L	mg/L	mg/L	mg/L	mg/L	mg/L
	LOQ		0.02				0.003				0.1	0.1	0.0002	0.01	0.012	0.2	0.5	0.0001	0.1	0.4		0.05	0.01	0.04	0.1	0.02	0.05	0.005	31		0.2	0.046		0.01			0.1	1	0.04	0.5	0.1		0.5	0.5	0.1
GW-1		11.65	< LOQ	10.93	9.31	6.47	< LOQ	1.48	73.27	0.14089	< LOQ	< LOQ	0.0315	0.26436	< LOQ	0.3	1.98	0.00383	< LOQ	< LOQ	172.6	< LOQ	< LOQ	0.10815	< LOQ	< LOQ	0.08	25.7	N/A	150	< LOQ	< LOQ	N/A	470	7.83	N/A	N/A	N/A	N/A	N/A	N/A	0.7	N/A	N/A	N/A
GW-2		9.41	< LOQ	73.59	35.14	9.93	< LOQ	5.72	35.79	0.06901	0.78	0.44	0.00342	0.00399	< LOQ	2.58	4.32	0.01917	7.13	< LOQ	145.9	2.76	0.35	0.05926	< LOQ	2.78	0.31	54.8	N/A	65.4	8.1	0.24	N/A	479	7.43	N/A	N/A	N/A	N/A	N/A	N/A	2.3	N/A	N/A	N/A
GW-3		11.45	< LOQ	73.33	36.98	9.1	< LOQ	6.37	34.1	0.06593	< LOQ	0.12	0.00584	0.01367	< LOQ	2.87	3.86	0.01294	8.46	< LOQ	144.87	3.71	0.09	0.06031	< LOQ	1.55	0.32	53.5	N/A	64.5	7	< LOQ	N/A	451	7.56	N/A	N/A	N/A	N/A	N/A	N/A	2.12	N/A	N/A	N/A
GW-4		11.12	< LOQ	73.51	38.04	9.09	< LOQ	6.49	34.23	0.066	0.76	0.11	< LOQ	0.00305	< LOQ	2.23	4	0.049905	18.48	< LOQ	148.02	3.27	0.52	0.05345	< LOQ	0.51	0.34	54.7	N/A	64.5	10.2	0.36	N/A	800	7.55	N/A	N/A	N/A	N/A	N/A	N/A	1.79	N/A	N/A	N/A
GW-5		7.54	< LOQ	58.24	26.42	13.24	< LOQ	10.74	57.29	0.10897	0.47	N/A	0.0965	0.00515	3.45	10.49	2.71	0.021315	0.64	< LOQ	160.96	0.67	0.53	0.03277	< LOQ	0.41	0.47	49	N/A	130	7.5	< LOQ	N/A	573	7.71	N/A	N/A	N/A	N/A	N/A	N/A	1.29	N/A	N/A	N/A
GW-6		3.5	< LOQ	7.7	13	8.2	< LOQ	1.2	47	1	0.2	0.1	0.01	0.01	0.3	3.6	3.4	0.013	1.1	0.4	83	0.2	0.03	0.095	0.4	0.6	0.07	31	79	59	17	0.14	20	369	6.6	389	9.3	1.8	19	18	1.4	0.8	3.6	3.7	< LOQ
GW-7		2	< LOQ	30	36	8.4	< LOQ	2.9	43	0.8	1.1	0.3	0.22	0.2	0.6	1.4	3.4	0.0042	1	< LOQ	96	3	0.03	0.053	0.4	0.2	0.4	68	81	67	< LOQ	0.13	9.8	475	6.9	244	< LOQ	N/A	N/A	< LOQ	0.1	2.4	2.8	< LOQ	1.42
GW-8		N/A	N/A	N/A	N/A	14	N/A	3.9	190	N/A	N/A	N/A	N/A	N/A	N/A	N/A	N/A	N/A	N/A	N/A	N/A	N/A	N/A	N/A	N/A	N/A	0.1	41	260	320	< LOQ	< LOQ	17	1070	7.2	-13	< LOQ	52	N/A	50	1.9	1.6	< LOQ	< LOQ	0.2
GW-9		N/A	N/A	N/A	N/A	N/A	N/A	N/A	N/A	N/A	N/A	N/A	N/A	N/A	N/A	N/A	N/A	N/A	N/A	N/A	N/A	N/A	N/A	N/A	N/A	N/A	< LOQ	85	< LOQ	49	3.6	< LOQ	8.8	451	6	136	3.4	13	N/A	9.2	4.2	4	1	0.8	0.2
GW-10		20	< LOQ	14	14	20	< LOQ	1.6	140	1.8	0.3	0.1	0.23	0.1	0.4	< LOQ	1.7	0.011	0.8	0.7	290	0.2	0.2	0.091	100	2.4	0.2	68	260	130	22	0.067	18	N/A	6.8	329	3	5.3	65	63	2.1	1.1	5.4	5.1	0.3
GW-11		21	< LOQ	500	82	30	0.005	17	190	3.7	0.3	0.3	N/A	4	0.8	0.4	5.3	0.007	16	< LOQ	700	1.2	< LOQ	0.063	0.2	1.5	0.3	110	420	340	< LOQ	3.2	23	1530	7.1	63	< LOQ	7.9	96	88	8.3	4.8	3.3	2.1	1.2
GW-12		25	< LOQ	300	66	26	< LOQ	8.9	190	1.4	0.2	0.2	N/A	1.3	0.5	< LOQ	2.3	0.0055	13	< LOQ	530	1.7	< LOQ	0.06	0.1	0.2	0.3	110	370	290	< LOQ	0.43	19	1380	7	121	< LOQ	7.1	82	79	3.1	3	1.2	1	0.2
GW-13		N/A	N/A	N/A	N/A	35	N/A	40	230	N/A	N/A	N/A	N/A	N/A	N/A	N/A	N/A	N/A	N/A	N/A	N/A	N/A	N/A	N/A	N/A	N/A	0.2	89	380	420	0.3	0.037	14	1540	6.9	240	0.1	7.6	92	85	6.5	2.8	0.7	0.5	0.3
GW-14		14	0.03	25	21	23	< LOQ	5.4	150	1.2	< LOQ	0.1	N/A	0.1	25	67	9.2	0.17	0.2	22	400	< LOQ	1.8	0.021	0.5	0.06	< LOQ	60	40	400	10	< LOQ	18	1010	5.9	431	0.3	2.2	23	21	2	1.5	2.5	2.3	0.2
GW-15		20	0.1	62	24	25	0.0041	5.9	120	1.3	0.3	0.2	N/A	< LOQ	0.5	25	2.6	0.042	0.2	1.3	500	< LOQ	0.4	0.045	0.3	< LOQ	< LOQ	54	37	260	98	0.089	17	934	5.7	465	0.1	3	27	24	3	2.6	22	22	< LOQ
GW-16		61	0.02	70	62	20	0.0038	4.7	96	1.9	1.1	0.5	3.9	49	0.4	< LOQ	< LOQ	0.0079	1	< LOQ	970	0.3	< LOQ	0.2	< LOQ	< LOQ	0.2	210	150	150	< LOQ	0.16	19	1180	6.4	151	0.1	4.8	56	47	8.9	8.3	1.8	1.5	0.3
GW-17		N/A	N/A	N/A	20	11	N/A	2.3	180	N/A	N/A	N/A	N/A	N/A	N/A	N/A	N/A	N/A	N/A	N/A	N/A	N/A	N/A	N/A	N/A	N/A	0.2	34	290	240	12	0.061	17	1010	7.2	311	1.1	5.4	61	59	1.6	1.6	3.1	2.7	0.4
GW-18		N/A	N/A	N/A	55	22	N/A	5.1	64	N/A	N/A	N/A	N/A	N/A	N/A	N/A	N/A	N/A	N/A	N/A	N/A	N/A	N/A	N/A	N/A	N/A	0.08	80	77	160	28	0.037	22	802	6.3	488	0.3	2.7	24	22	1.9	1	6.6	N/A	0.3
GW-19		N/A	N/A	N/A	14	42	N/A	2	220	N/A	N/A	N/A	N/A	N/A	N/A	N/A	N/A	N/A	N/A	N/A	N/A	N/A	N/A	N/A	N/A	N/A	0.2	76	360	270	120	0.11	14	1400	7.2	467	N/A	6.6	81	77	4.2	3.9	29	28	0.8
GW-20		N/A	N/A	N/A	40	42	N/A	23	240	N/A	N/A	N/A	N/A	N/A	N/A	N/A	N/A	N/A	N/A	N/A	N/A	N/A	N/A	N/A	N/A	N/A	0.2	95	520	280	66	0.031	16	1620	6.9	478	2.3	10	130	130	4.4	2.6	17	15	1.8
GW-21		8.7	< LOQ	37	20	11	0.0079	1.2	70	1.9	0.2	1.8	0.0019	0.01	0.1	2.1	< LOQ	0.0032	0.3	< LOQ	130	< LOQ	< LOQ	0.048	< LOQ	0.05	0.07	39	85	96	53	0.12	24	457	6.3	162	7.5	2.7	34	26	7.7	2.9	14	12	1.9
GW-22		9.6	< LOQ	150	29	17	< LOQ	2.1	210	1.2	0.2	0.2	0.0037	< LOQ	0.5	1.9	< LOQ	< LOQ	0.2	1.8	370	0.5	< LOQ	0.041	< LOQ	8.3	0.2	58	310	340	18	0.089	15	1250	7.1	482	0.7	5.9	68	66	2	1.7	4.3	4	0.3
GW-23		N/A	N/A	N/A	13	15	N/A	2.9	76	N/A	N/A	N/A	N/A	N/A	N/A	N/A	N/A	N/A	N/A	N/A	N/A	N/A	N/A	N/A	N/A	N/A	0.06	17	34	170	90	< LOQ	14	613	6.1	349	5.7	1.5	14	12	1.6	1.3	21	20	0.7
GW-24		5.6	< LOQ	22	31	22	< LOQ	4.7	98	0.9	1.4	< LOQ	0.0076	< LOQ	1.4	5	1.3	0.004	0.4	0.9	320	0.3	0.03	0.043	0.4	0.6	0.1	54	170	140	57	0.052	17	N/A	6.5	372	0.1	4.4	44	42	2.3	2	13	13	< LOQ
GW-25		N/A	N/A	N/A	N/A	21	N/A	5.1	84	N/A	N/A	N/A	N/A	N/A	N/A	N/A	N/A	N/A	N/A	N/A	N/A	N/A	N/A	N/A	N/A	N/A	0.08	45	73	160	79	0.092	15	731	6.3	483	8.8	23	N/A	19	3.6	2.8	18	18	< LOQ
GW-26		13	0.2	54	18	20	0.021	3.1	130	0.7	< LOQ	< LOQ	0.28	6.1	12	24	1.2	0.016	0.6	1.8	260	< LOQ	0.6	0.031	< LOQ	1	0.07	52	92	270	16	< LOQ	16	951	6.3	274	0.7	3.3	23	20	3.3	3.2	5.2	3.6	1.6
GW-27		5.5	< LOQ	46	15	14	< LOQ	12	71	0.9	0.1	0.3	0.0007	< LOQ	0.1	6.4	2.2	0.01	0.2	0.4	340	< LOQ	0.03	0.072	0.5	< LOQ	< LOQ	23	< LOQ	89	190	0.11	19	642	5.9	461	9.2	1.2	2.8	< LOQ	2.5	1.5	45	43	1.9
GW-28		2.2	< LOQ	64	22	10	< LOQ	4.6	90	1.1	1.5	0.8	0.0038	< LOQ	0.1	0.7	< LOQ	0.002	0.7	0.9	390	0.8	< LOQ	0.048	< LOQ	3	0.1	42	200	54	70	0.043	13	657	6.9	471	4.4	4.3	50	47	3.2	2.2	15	16	< LOQ
GW-29		N/A	N/A	N/A	47	22	N/A	7.4	200	N/A	N/A	N/A	N/A	N/A	N/A	N/A	N/A	N/A	N/A	N/A	N/A	N/A	N/A	N/A	N/A	N/A	0.1	73	270	370	12	0.083	22	1310	6.8	341	3.1	59	< LOQ	57	1.9	1.8	3.3	2.7	0.6
GW-30		N/A	N/A	N/A	92	21	N/A	8.3	260	N/A	N/A	N/A	N/A	1610	N/A	N/A	N/A	N/A	N/A	N/A	N/A	N/A	N/A	< LOQ	N/A	N/A	0.08	160	390	310	120	0.092	23	< LOQ	7	446	3.6	60	0.04	57	3.1	2.6	27	27	0.5
GW-31		11	< LOQ	43	21	26	0.0064	6.8	250	0.9	0.9	0.1	0.002	0.01	0.3	0.4	0.7	0.003	0.2	1.6	450	0.6	0.04	0.057	0.4	6	0.2	75	310	410	8.7	0.08	14	1370	7.1	487	0.4	6	66	63	2.8	2.5	2.3	2	0.3
GW-32		9.3	< LOQ	10	19	11	N/A	N/A	270	0.8	< LOQ	< LOQ	0.089	1.2	0.9	0.7	1.9	0.005	0.9	1.5	350	1	0.02	0.045	0.3	1.5	0.1	42	150	570	N/A	< LOQ	14	1310	6.7	65	< LOQ	3.3	34	31	2.5	1.8	4.9	4.3	0.6
GW-33		2.2	< LOQ	41	15	13	0.0051	2	89	1.1	< LOQ	< LOQ	2.5	18	4.3	0.6	1.5	0.0034	5.9	< LOQ	180	0.2	0.1	0.052	0.2	0.2	0.2	27	170	180	< LOQ	< LOQ	21	658	6.7	160	0.1	4.4	42	38	3.8	3.8	0.7	< LOQ	0.3
GW-34		35	< LOQ	130	37	51	< LOQ	23	310	0.9	1.1	0.1	0.17	< LOQ	0.9	1.6	0.6	0.0026	0.2	0.6	620	0.6	0.2	0.053	< LOQ	25	0.2	82	400	580	N/A	0.092	15	1860	7	324	0.1	7.9	93	87	5.8	3	9.3	8.9	0.4
GW-35		N/A	N/A	N/A	70	14	N/A	2.6	210	N/A	N/A	N/A	N/A	N/A	N/A	< LOQ	N/A	N/A	N/A	N/A	N/A	N/A	N/A	N/A	N/A	N/A	0.3	140	370	260	N/A	< LOQ	16	1420	7.2	83	< LOQ	6.8	67	62	5.1	3.7	< LOQ	< LOQ	0.1
GW-36		6	< LOQ	36	22	25	< LOQ	4	120	0.8	0.4	< LOQ	0.099	< LOQ	0.6	6.2	2.3	0.009	0.2	< LOQ	260	0.1	0.2	0.044	0.2	0.2	< LOQ	44	130	200	120	0.083	16	925	6.5	577	0.1	3.9	24	22	2.3	1.7	29	28	1.1
GW-37		12	< LOQ	260	57	34	0.0077	4.8	230	0.8	0.2	< LOQ	3.4	0.01	0.8	4.7	< LOQ	0.001	0.2	0.4	460	2.5	0.2	0.029	< LOQ	1.7	0.2	100	420	340	23	0.043	15	1550	7.2	167	< LOQ	7.8	66	63	2.6	2.3	5.8	5.3	0.5
GW-38		N/A	N/A	N/A	35	32	N/A	6.8	190	N/A	N/A	N/A	N/A	N/A	N/A	N/A	N/A	N/A	N/A	N/A	N/A	N/A	N/A	N/A	N/A	N/A	0.1	59	380	290	< LOQ	0.077	14	1290	6.8	53	0.1	60	0.099	57	2.6	2.3	< LOQ	< LOQ	< LOQ
GW-39		N/A	N/A	N/A	69	56	N/A	11	160	N/A	N/A	N/A	N/A	N/A	N/A	N/A	N/A	N/A	N/A	N/A	N/A	N/A	N/A	N/A	N/A	N/A	0.1	110	310	370	< LOQ	0.07	14	1500	6.9	213	7.1	52	0.11	49	2.8	2.3	< LOQ	< LOQ	0.1
GW-40		480	0.03	390	67	18	0.0071	7.6	47	1	< LOQ	< LOQ	0.033	0.5	< LOQ	0.2	3.1	0.017	15	< LOQ	890	4.1	< LOQ	1.7	0.3	0.5	0.8	33	370	14	< LOQ	< LOQ	11	671	7.6	165	2.7	6.3	62	60	1.9	1	< LOQ	< LOQ	0.1
GW-41		3.3	0.02	14	9.2	6.8	0.0055	1.9	58	1.1	0.4	0.3	0.34	15	< LOQ	< LOQ	< LOQ	0.0006	1.2	< LOQ	190	< LOQ	< LOQ	0.061	0.1	< LOQ	< LOQ	13	39	170	< LOQ	< LOQ	21	462	6.4	132	0.1	1.3	11	7.1	4.1	3.8	< LOQ	< LOQ	< LOQ
GW-42		13	< LOQ	11	15	18	< LOQ	1.3	120	1	< LOQ	0.3	< LOQ	< LOQ	0.1	< LOQ	0.7	0.0022	0.2	< LOQ	220	0.2	< LOQ	0.085	0.2	0.2	0.2	37	200	180	26	0.13	21	804	6.8	524	3.3	4.3	49	47	1.7	1.3	6	5.9	< LOQ
GW-43		15	< LOQ	32	29	75	0.004	1.8	240	1	0.5	2.9	0.0015	< LOQ	0.2	4	1.4	0.019	0.5	2.6	290	0.06	0.07	0.025	< LOQ	1	0.1	96	610	350	23	0.1	23	1720	6.6	436	5.5	15	180	180	5.2	4.4	5.6	5.2	0.4
GW-44		N/A	N/A	N/A	80	37	N/A	16	150	N/A	N/A	N/A	N/A	N/A	N/A	N/A	N/A	N/A	N/A	N/A	N/A	N/A	N/A	N/A	N/A	N/A	0.2	120	350	290	3.8	0.098	17	1370	6.9	388	0.1	70	0.04	66	3.8	2.9	1.2	1	0.2
GW-45		29	0.04	49	28	14	0.0058	12	50	2.3	1.5	1.2	0.1	31	4.7	6	0.6	0.01	0.8	< LOQ	170	N/A	< LOQ	0.055	< LOQ	0.02	0.06	61	98	160	< LOQ	0.031	36	656	6.1	N/A	0.1	4.7	27	18	8.8	8.1	1.4	0.6	0.8
GW-46		14	0.1	24	20	16	0.015	5.8	77	1	0.2	0.2	0.055	< LOQ	0.1	7.7	1.1	0.0072	< LOQ	0.4	310	< LOQ	0.1	0.055	< LOQ	< LOQ	< LOQ	43	< LOQ	150	86	0.07	23	672	5.4	453	2.8	2.2	9.6	7.1	2.5	2.5	20	19	0.5
GW-47		12	< LOQ	140	37	31	0.0033	15	230	0.4	0.8	< LOQ	1.2	< LOQ	4.6	11	< LOQ	0.0016	0.2	1.9	450	0.3	0.05	0.028	< LOQ	17	< LOQ	89	320	400	25	< LOQ	8	< LOQ	6.9	504	< LOQ	6.5	68	65	3	2.4	5.9	5.6	0.3
GW-48		11	0.1	8.3	13	12	0.019	1.5	32	2.5	0.3	0.3	1	2.3	9.2	4	3.3	0.014	2.2	0.5	430	0.3	< LOQ	0.45	0.4	0.7	1.2	37	110	24	< LOQ	< LOQ	25	355	6.7	168	0.7	2.6	30	27	3.3	3.1	0.9	0.6	0.2
GW-49		1.3	0.1	27	N/A	2.7	0.043	2.3	15	2.9	0.3	0.8	0.009	0.06	1.1	5.6	32	0.069	0.2	0.6	220	0.4	0.2	0.057	2.4	0.1	0.1	5.9	< LOQ	24	7.5	0.04	18	134	6.1	395	10.3	< LOQ	13	8.7	4.2	4	2	1.7	0.3
GW-50		9.8	< LOQ	150	24	18	0.0074	2	100	1.8	0.3	0.9	0.0008	0.01	0.5	0.4	2.6	0.0059	0.2	< LOQ	460	0.07	< LOQ	0.036	0.4	0.1	0.06	56	130	150	65	0.04	19	790	7	388	2.7	2.6	29	28	1.1	1.1	15	15	0.3
GW-51		8.4	< LOQ	76	28	21	0.0067	3.4	78	2	0.4	0.2	0.0032	0.01	0.5	1.1	6.6	0.0096	0.2	0.5	500	0.2	0.02	0.039	0.4	1	0.1	39	92	170	62	< LOQ	22	727	6.5	403	6.7	2.4	26	25	1.2	1.1	15	14	1
GW-52		1.3	0.06	25	7.4	6.5	0.039	8.4	31	1.6	0.9	0.3	0.017	0.04	1	3.3	12	0.031	0.3	0.5	220	0.1	0.1	0.076	1.5	0.03	< LOQ	5.6	< LOQ	39	83	< LOQ	12	305	5.9	431	1.8	< LOQ	11	9.4	1.6	1.5	19	19	0.2
GW-53		N/A	N/A	N/A	13	15	N/A	17	44	N/A	N/A	N/A	N/A	N/A	N/A	N/A	N/A	N/A	N/A	N/A	N/A	N/A	N/A	N/A	N/A	N/A	0.05	37	73	68	61	< LOQ	7	504	6.1	422	0.7	2.9	32	30	2	2	14	14	0.1
GW-54		1.2	0.02	85	16	13	0.0064	5.8	47	1.3	0.2	1.6	0.0013	0.01	0.4	2.9	2.9	0.0087	0.1	< LOQ	340	< LOQ	0.05	0.034	0.3	< LOQ	< LOQ	37	34	90	61	0.049	14	484	5.9	439	7	2	22	21	1	1	14	14	0.2
GW-55		5.5	< LOQ	36	25	16	0.029	4.8	53	9	0.3	0.2	2	1.8	1.9	0.9	4.7	0.0069	2.2	< LOQ	220	0.7	0.03	0.21	0.3	1.4	0.1	59	170	51	< LOQ	0.086	25	556	6.5	262	0.1	4.6	54	51	3.4	3.2	0.5	< LOQ	0.3
GW-56		N/A	0.1	N/A	19	16	N/A	1.6	76	N/A	N/A	N/A	N/A	N/A	N/A	N/A	N/A	N/A	N/A	N/A	N/A	N/A	N/A	N/A	N/A	N/A	0.08	61	56	130	45	0.12	N/A	667	6	453	8.5	2.8	31	30	1.2	1.2	11	10	0.8
GW-57		9.9	0.02	31	N/A	16	< LOQ	8.8	75	1.8	0.6	0.1	0.23	< LOQ	1.1	5	1.9	0.0072	0.2	0.5	270	0.2	0.1	0.063	< LOQ	3.7	0.2	59	150	99	34	0.064	N/A	707	6.5	390	0.2	4	45	43	2.4	2.3	8.2	7.7	0.5
GW-58		17	0.2	12	N/A	28	< LOQ	1.4	100	3.2	1.4	0.2	0.004	< LOQ	0.6	2.8	1.1	0.007	0.3	0.4	460	0.2	< LOQ	0.076	< LOQ	0.4	0.2	150	85	99	54	0.061	N/A	938	6	431	5.6	3.9	43	41	1.5	1.5	13	12	0.8
GW-59		12	< LOQ	12	23	21	< LOQ	1.7	65	2.2	< LOQ	< LOQ	0.0006	< LOQ	0.4	< LOQ	< LOQ	0.0029	0.1	1	250	0.1	< LOQ	0.026	< LOQ	0.04	0.2	66	130	97	19	0.15	N/A	662	6.5	429	1.1	3.4	38	37	1.2	1	4.9	4.4	0.5
GW-60		2	0.03	66	30	15	< LOQ	7.4	45	2.8	0.5	0.3	2.8	16	0.4	< LOQ	< LOQ	0.004	3.5	0.5	310	0.3	< LOQ	0.25	< LOQ	< LOQ	0.1	51	120	130	< LOQ	0.8	17	609	6.5	44	0.1	3.6	39	33	5.6	5.2	3.5	3.1	0.4
GW-61		5.1	0.03	17	18	15	< LOQ	3.1	58	1.6	0.2	0.8	0.0024	0.01	0.6	2.4	1.6	0.0051	0.1	0.5	240	0.06	0.1	0.027	0.2	< LOQ	< LOQ	17	< LOQ	110	140	0.086	19	568	5.7	308	8.2	< LOQ	8.6	6.2	2.4	2.1	31	31	0.4
GW-62		N/A	N/A	N/A	22	14	N/A	2.6	77	N/A	N/A	N/A	N/A	N/A	N/A	N/A	N/A	N/A	N/A	N/A	N/A	N/A	95	N/A	N/A	N/A	0.06	< LOQ	59	210	< LOQ	< LOQ	20	751	6.3	246	0.5	2	21	19	2.4	2.3	< LOQ	< LOQ	0.2
GW-63		1.4	< LOQ	120	23	13	< LOQ	16	46	1.4	0.6	0.4	0.0006	0.02	0.4	0.8	1.6	0.29	0.2	0.9	280	0.4	0.7	0.056	< LOQ	0.3	0.07	27	110	91	21	0.046	14	509	6.7	333	7.6	2.5	30	26	3.9	3.6	4.9	4.8	< LOQ
GW-64		1.3	0.2	27	18	5.7	0.0059	9.9	27	0.5	0.2	0.2	0.0005	< LOQ	0.5	4.4	4.3	0.019	2.6	0.4	110	0.3	0.7	0.065	0.1	0.2	0.1	33	60	29	18	0.11	7.3	325	6.5	434	7.2	1.7	21	17	3.7	3.6	4.5	4.1	0.4
GW-65		0.2	0.04	20	10	2.4	0.24	13	25	5.6	0.5	1.9	0.0044	0.1	2.5	4.4	22	0.014	1	1.5	110	0.6	0.1	0.023	8.2	0.8	< LOQ	21	32	16	40	0.031	3	256	5.8	460	10.4	1.9	35	17	18	17	9.8	9	0.8
GW-66		49	0.1	22	22	16	< LOQ	1.1	54	1	< LOQ	< LOQ	1.5	10	0.6	0.7	< LOQ	0.0026	1.2	< LOQ	170	1.6	< LOQ	0.038	< LOQ	0.3	0.5	16	200	94	< LOQ	< LOQ	20	524	7.1	35	0.1	3.9	42	41	1	0.9	< LOQ	< LOQ	0.1
GW-67		92	< LOQ	150	29	25	< LOQ	5.4	81	0.8	< LOQ	0.3	0.2	0.6	2.1	1.3	0.6	0.004	2	< LOQ	930	1	< LOQ	0.12	< LOQ	3	0.5	52	290	59	< LOQ	< LOQ	14	740	7.2	136	0.1	5.3	64	62	1.9	1.8	0.5	< LOQ	0.2
GW-68		1.4	< LOQ	69	41	13	0.0031	5.6	47	0.7	< LOQ	0.6	N/A	1.1	2	2.5	0.8	0.0052	0.1	0.4	220	0.07	0.1	0.038	< LOQ	< LOQ	0.05	89	43	110	N/A	0.031	14	612	5.8	357	1.5	2.9	32	30	2	1.8	2.2	2	0.2
GW-69		6.7	< LOQ	71	24	15	< LOQ	2.7	75	0.9	0.9	0.2	0.0006	< LOQ	0.2	0.3	0.5	0.0021	0.2	0.5	330	0.2	< LOQ	0.037	< LOQ	0.2	0.1	34	140	110	41	0.043	20	620	6.7	383	5.8	3.3	36	35	1.4	1.4	9.6	9.2	0.4
GW-70		5.5	< LOQ	77	25	15	< LOQ	2.6	67	1	0.6	0.3	0.0004	< LOQ	0.2	0.3	0.6	0.0026	0.3	0.6	270	0.1	< LOQ	0.023	< LOQ	0.1	0.1	34	120	100	41	0.052	22	593	6.5	402	6.2	3.2	35	34	1.4	1.4	9.6	9.3	0.3
GW-71		10	< LOQ	5.9	12	5.7	< LOQ	1.6	44	1.5	< LOQ	0.2	0.33	4.9	0.2	0.2	< LOQ	0.0022	2.1	< LOQ	89	0.2	< LOQ	0.05	< LOQ	< LOQ	0.1	20	98	77	< LOQ	0.27	32	N/A	6.7	111	0.2	2.4	26	24	1.5	1.3	< LOQ	< LOQ	< LOQ
GW-72		3.6	< LOQ	12	15	8.6	0.0054	2.2	31	1.5	0.1	0.2	0.002	< LOQ	0.5	8.6	1.4	0.0079	0.1	0.4	180	0.09	0.08	0.027	< LOQ	< LOQ	0.05	21	< LOQ	52	69	0.089	20	356	5.7	441	8.8	1.1	12	11	1.1	1	17	16	1.5
GW-73		N/A	N/A	N/A	23	12	N/A	2.1	40	N/A	N/A	< LOQ	N/A	< LOQ	< LOQ	N/A	N/A	N/A	N/A	N/A	N/A	N/A	N/A	N/A	N/A	N/A	< LOQ	40	< LOQ	83	56	0.052	22	10	5.8	461	7.8	1.6	17	16	1	0.9	13	13	0.6
GW-74		N/A	N/A	N/A	17	9.5	N/A	1.6	56	N/A	N/A	< LOQ	N/A	< LOQ	< LOQ	N/A	N/A	N/A	N/A	N/A	N/A	N/A	N/A	N/A	N/A	N/A	< LOQ	41	60	150	< LOQ	0.12	24	10	6.1	150	0.1	2.6	27	26	0.9	0.8	< LOQ	< LOQ	0.1
GW-75		N/A	N/A	N/A	22	11	N/A	1.8	59	N/A	N/A	N/A	N/A	N/A	N/A	N/A	N/A	N/A	N/A	N/A	N/A	N/A	N/A	N/A	N/A	N/A	N/A	47	48	160	< LOQ	< LOQ	22	10	5.9	236	0.1	2.6	29	28	1	0.9	< LOQ	< LOQ	0.1
GW-76		2.9	0.1	6.2	19	11	0.0041	3	42	1	1.1	0.5	0.0047	< LOQ	0.5	7.8	1.4	0.02	0.2	0.7	220	0.05	0.3	0.066	< LOQ	< LOQ	0.05	31	< LOQ	98	55	0.077	20	446	5.5	439	1.9	1.7	16	15	1.4	1.4	13	13	0.5
GW-77		1.8	0.07	18	8.7	7.1	0.015	3.2	35	0.9	0.2	0.3	0.0091	< LOQ	0.8	3.3	1.8	0.0081	0.2	< LOQ	180	< LOQ	0.09	0.085	< LOQ	< LOQ	< LOQ	14	< LOQ	65	62	< LOQ	13	336	5.4	464	2.5	1.2	13	12	1.4	1.3	15	14	1
GW-78		1	0.08	25	11	8.2	0.016	14	38	0.9	< LOQ	0.3	0.01	0.03	0.5	9.7	2	0.011	0.2	1.5	310	< LOQ	0.5	0.063	< LOQ	< LOQ	< LOQ	16	< LOQ	66	100	< LOQ	14	411	5.4	479	8.6	10	N/A	7.8	< LOQ	2.4	2.5	23	1.29
GW-79		2.1	< LOQ	2.8	12	3.3	< LOQ	1.5	17	1	< LOQ	< LOQ	0.0018	< LOQ	0.4	1.4	< LOQ	0.0028	0.1	0.6	91	< LOQ	0.01	0.02	< LOQ	< LOQ	0.05	8.9	< LOQ	49	1.8	0.031	20	193	6.1	452	2.6	1.1	11	10	0.8	0.6	0.6	< LOQ	0.2
GW-80		N/A	N/A	N/A	25	14	N/A	5.2	54	N/A	N/A	N/A	N/A	N/A	N/A	17	N/A	N/A	N/A	N/A	N/A	N/A	N/A	< LOQ	N/A	N/A	< LOQ	56	< LOQ	150	0.062	< LOQ	13	620	4.9	474	1	1.3	13	11	2	1.9	18	17	1.2
GW-81		3.9	N/A	7.8	14	6.2	0.0036	2.2	24	1.4	0.2	0.4	0.0012	< LOQ	< LOQ	5.4	1.7	0.0037	0.2	< LOQ	110	0.1	0.04	0.024	< LOQ	0.2	N/A	6.6	31	77	11	0.12	27	271	6	415	7.7	1.6	18	17	1.2	1	2.7	2.5	0.2
GW-82		8	< LOQ	11	29	28	0.0064	2.2	86	3.4	0.2	< LOQ	0.14	< LOQ	0.8	3.8	0.6	0.0029	0.3	< LOQ	200	0.1	0.02	0.044	< LOQ	0.4	0.1	46	140	200	21	< LOQ	21	797	6.3	383	0.2	4.4	51	49	1.8	1.8	5	4.8	0.2

## Sheet: Table S5
CAS	PM Chemicals	Median Concentration in our work (ng/L) (n = detect count)	Mean Concentrationin our work (ng/L) (n = detect count)	detection count in our work (n = 82)	detection frequency in our work (DF)	logD (pH=7.4) by Chemicalize	primary use category	parent/TP	TP of	First-time reported in water/groundwater (by this study)?	Literature detection/concentration
149-30-4	Benzothiazole-2-thiol	5457.09	10985.1	13	0.158537	2.63	Industrial chemicals & TPs	parent/TP	S-(2-Benzothiazolyl)cysteine/ 2-(Methylsulfanyl)-1,3-benzothiazole		median concentration 7.1 ng/L in China groundwater sampled in 2022 (https://doi.org/10.1016/j.envres.2022.114721)
											max concentration 10000-100000 ng/L in UK groundwater sampled in 2016 (https://doi.org/10.1016/j.scitotenv.2016.03.017)
76-05-1	TFA	2968.87	4205	81	0.987805	-2.62	PFAS				median concentration 2500 ng/L in Switzerland groundwater sampled in 2018 (https://doi.org/10.1016/j.watres.2021.116994)
											median concentration 2000 ng/L in Switzerland groundwater sampled in 2021 (https://doi.org/10.1016/j.scitotenv.2023.164170)
											median concentration 7000 ng/L in Germany groundwater sampled in 2021 (https://pubs.acs.org/doi/10.1021/acs.est.1c07949)
5329-14-6	Sulfamic acid	2203.55	19894.7	28	0.341463	-3.79	Industrial chemicals & TPs	parent			median concentration 860 ng/L in Switzerland groundwater sampled in 2021 (https://doi.org/10.1016/j.scitotenv.2023.164170)
											median concentration 1367 ng/L in Canada groundwater sampled in 2017-2019 (https://doi.org/10.1016/j.scitotenv.2019.133734)
											concentration in extraction well at a BF site is 16 µg/L compared to Rhine river (41 µg/L) adjacent to the BF site. concentration in drinking water at range of 1.7 to 140 µg/L. cocnentration in river water in Germany at 10 to 100 µg/L levels mainly affected by waste waterTP, sampled in 2017 (https://doi.org/10.1016/j.watres.2020.115706) also this paper stated "Elevated concentration of sulfamate,…
626-67-5	N-Methylpiperidine	1732.33	3368.29	75	0.914634	-1.52	Industrial chemicals & TPs	parent		first-time reported in water	No record on its detection in water sample
75-75-2	Methanesulfonic acid	1118.72	2726.62	17	0.207317	-3.34	Industrial chemicals & TPs	parent/TP	Busulfan	first-time reported in groundwater	was detected in a lake sediment profile pore water with concentration around 0.2 µmol/L (about 20 µg/L), the deepest depth was 65 cm and the concentration was about 10 µg/L. (https://doi.org/10.1016/j.jhydrol.2008.11.017)
											concentration 10-1000 ng/L in surface water in Germany (https://doi.org/10.1016/j.watres.2021.117645)
68-12-2	DMF	1071.97	1619.42	82	1	-0.63	Industrial chemicals & TPs	parent			In 3 of 23 groundwater samples collected in the USA (Data reported 1988), concentration ranged from 0.05 to 0.2 mg/L, with an average value of 0.117 mg/L (WHO, 2001). (Survey of N,N- dimethylformamide, DMF, https://mst.dk/publikationer/2014/december/survey-of-n-n-dimethylformamide-dmf)
95-16-9	BTH	1021.27	1647.24	78	0.95122	2.11	Industrial chemicals & TPs	parent/TP	Benzothiazole-2-thiol		median concentration 54.1 ng/L in China groundwater sampled in 2022 (https://doi.org/10.1016/j.envres.2022.114721)
											median concentration 409 ng/L in China groundwater sampled in 2014 (https://pubs.acs.org/doi/full/10.1021/acs.est.5b06093)
											max concentration 10000-100000 ng/L in UK groundwater sampled in 2016 (https://doi.org/10.1016/j.scitotenv.2016.03.017)
105-60-2	CPL	758.164	1669.03	82	1	0.31	Industrial chemicals & TPs	parent		first-time reported in groundwater	median concentration in surface water (Rhine & Mulde) 2616 ng/L (Muschket 2024 WR https://doi.org/10.1016/j.watres.2024.122436)
N/A	Chlorthalonil R471811	726.474	1775.32	18	0.219512	-1.71	Pesticides & TPs	TP	Chlorthalonil		median concentration 180 ng/L in Switzerland groundwater sampled in 2018 (https://doi.org/10.1016/j.watres.2021.116994)
											median concentration 300 ng/L in Switzerland groundwater sampled in 2017 (https://doi.org/10.1016/j.watres.2019.114972)
52722-86-8	HHTMP	604.455	1673.24	82	1	-1.95	Industrial chemicals & TPs	parent			concentration in one German groundwater (sampled in 2017) was 107 ng/L (https://doi.org/10.1007/s00216-020-02722-5)
											median concentration in surface water (Rhine & Mulde) 242 ng/L (Muschket 2024 WR https://doi.org/10.1016/j.watres.2024.122436)
98-33-9	3-Methylsulphanilic acid	363.971	3944.47	17	0.207317	-1.54	Industrial chemicals & TPs	parent		first-time reported in groundwater	median concentration of 10 ng/L in drinking water from Germany (https://doi.org/10.1016/j.watres.2022.118847)
619-05-6	3,4-Diaminobenzoic acid	344.462	729.862	23	0.280488	-1.99	Industrial chemicals & TPs	parent		first-time reported in water	No record on its detection in water sample
114-07-8	Erythromycin	325.794	347.961	5	0.0609756	0.99	Pharmaceuticals & TPs	parent			mean concentration 112 ng/L in France groundwater sampled in 2011 (https://doi.org/10.1016/j.scitotenv.2015.01.110)
											mean concentration 6.4 to 35.3 ng/L review 2022 global groundwater JH (Reh 2103, Huang 2019 https://doi.org/10.1016/j.jhydrol.2021.127242)
											mean concentration 1046 ng/L review 2012 global groundwater (Sacher et al, 2001; Bartel-Hunt et al, 2011; Verstraeten et al, 2005 https://doi.org/10.1016/j.envpol.2011.12.034)
											mean concentration up to 154.3 ng/L, review 2019 spain+global groundwater (https://doi.org/10.1016/j.scitotenv.2019.01.270)
											concenration 384-436.7 ng/L in Romania groundwater (in review paper 2023 Barcelona Chemosphere) (https://doi.org/10.1016/j.chemosphere.2023.140023)
7601-90-3	Perchloric acid	304.874	774.181	59	0.719512	-2.47	Industrial chemicals & TPs	parent			The presence of perchlorate was confirmed in nine (~2.5%) wells, all located in California or New Mexico. Positive perchlorate concentration ranged from < 4 to ~7 μg/L, well below the health advisory guideline value of 18 μg/L suggested by the California Department of Health Services. (Richard et al 2001 Journal Awaste waterA, https://doi.org/10.1002/j.1551-8833.2001.tb09100.x)
288-88-0	1H-1,2,4-Triazole	263.13	717.98	10	0.121951	-0.41	Pesticides & TPs	parent/TP	Bitertanol/ Cyproconazole/ Difenoconazole metabolite/ Epoxiconazole/ Fenbuconazole/ Fluquinconazole/ Paclobutrazol/ Penconazole/ Prothioconazole/ Tebuconazole/ Triadimenol		median concentration 50 ng/L in USA groundwater sampled in 2016-2018 (https://doi.org/10.1016/j.scitotenv.2020.141895)
											median concentration 359 ng/L in Germany groundwater sampled in 2021 (https://pubs.acs.org/doi/10.1021/acs.est.2c03659)
62-49-7	Choline	225.841	722.977	65	0.792683	-4.66	Pharmaceuticals & TPs	parent		first-time reported in groundwater	concentration 100-1000 ng/L in surface water in Germany (https://doi.org/10.1016/j.watres.2021.117645)
2687-91-4	1-Ethyl-2-pyrrolidinone	210.079	521.949	82	1	0	Industrial chemicals & TPs	parent		first-time reported in groundwater	mean 336.62 ng/L in 2 river water from the Netherland sampled in 2018-2019 (RPLC-MS) Been et al 2021 WR (https://doi.org/10.1016/j.watres.2021.117612)
58-08-2	Caffeine	201.673	517.212	82	1	-0.55	Pharmaceuticals & TPs	parent			median concentration 3 ng/L in New Zeland groundwater sampled in 2018 (https://doi.org/10.1016/j.scitotenv.2020.142005)
											median concentration 54 ng/L in Tunisia groundwater sampled in 2020-2021 (https://doi.org/10.1016/j.scitotenv.2023.167319)
											median concentration 16 ng/L in Switzerland groundwater sampled in 2017 (https://doi.org/10.1016/j.watres.2019.114972)
											median concentration 234 ng/L in Czech Republic groundwater sampled in 2017-2018 (https://doi.org/10.1016/j.scitotenv.2020.136522)
											median concentration 170 ng/L in USA groundwater sampled in 2004-2010 (https://doi.org/10.1016/j.scitotenv.2011.05.053)
											mean concentration 32 ng/L in France groundwater sampled in 2011 (https://doi.org/10.1016/j.scitotenv.2015.01.110)
											median concentration 35 ng/L in India groundwater sampled in 2014 (https://doi.org/10.1016/j.scitotenv.2018.07.235)
											median concentration 40 ng/L in Nigeria groundwater sampled in 2017-2018 (https://doi.org/10.1016/j.emcon.2020.02.004)
											mean concentration 8-409 ng/L review 2022 global groundwater (Reh 2013, Hillebrand 2012a, Dvory 2018, Dodgen2017, Manamsa 2016, Lapworth2015a, Lapworth2015b, Bexfield 2019, Upton2020 https://doi.org/10.1016/j.jhydrol.2021.127242)
											mean concentration 9032 ng/L review 2012 global groundwater (Rabiet et al, 2006; Seiler et al, 1999; Hinkle et al, 2005; Swartz et al, 2006; Godfrey et al, 2007; Verstraeten et al, 2005; Barnes et al, 2008; Buszka et al, 2009;Katz et al, 2009; Nakada et al, 2008; Loos et a;, 2010; Stuart et al; 2011; Musolff et al, 2009 https://doi.org/10.1016/j.envpol.2011.12.034)
											max concentration 700 ng/L in spain, review 2012 spain+global groundwater (https://doi.org/10.1016/j.scitotenv.2012.08.029)
											max concentration 3481 ng/L in singapore, review 2022 global groundwater (https://doi.org/10.1016/j.jece.2022.107560)
											max concentration 100-1000 ng/L in UK groundwater sampled in 2016 (https://doi.org/10.1016/j.scitotenv.2016.03.017)
											max concentration 4500 ng/L in UK groundwater sampled in 1992-2009 (review https://doi.org/10.1016/j.scitotenv.2011.11.072)
											concentration 0-54.5 ng/L in China groundwater in 2014, review 2018 JHM (https://doi.org/10.1016/j.jhazmat.2017.09.058 originial paper https://doi.org/10.1007/s11356-017-8999-0)
											concentration 1.2-930.7 ng/L in Taiwan groundwater in 2015, review 2018 JHM (https://doi.org/10.1016/j.jhazmat.2017.09.058 originial paper https://doi.org/10.1007/s10661-015-4497-3)
											concentration 0-16249 ng/L in global groundwater, review 2022 JECE (https://doi.org/10.1016/j.jece.2022.107201)
											median concentration 9.8 ng/L in Germany groundwater sampled in 2010-2011 (https://doi.org/10.1016/j.scitotenv.2012.11.005)
107-35-7	Taurine	199.306	218.681	10	0.121951	-2.62	Pharmaceuticals & TPs	parent		first-time reported in water	No record on its detection in water sample
172960-62-2	Metazachlor-ESA	169.037	430.517	65	0.792683	-0.74	Pesticides & TPs	TP	Metazachlor		median concentration 3 ng/L in Switzerland groundwater sampled in 2018 (https://doi.org/10.1016/j.watres.2021.116994)
											median concentration 24 ng/L in Switzerland groundwater sampled in 2017 (https://doi.org/10.1016/j.watres.2019.114972)
											median concentration 26 ng/L in groundwater and surface water sampled from Germany in 2009 (https://doi.org/10.1016/j.watres.2013.06.031)
											median concentration 30 ng/L in groundwater and surface water sampled from Germany (paper published in 2009) (https://doi.org/10.1007/s00216-013-7028-5)
7305-71-7	2-Amino-5-methylthiazole	134.754	254.789	81	0.987805	1.13	Industrial chemicals & TPs	parent		first-time reported in water	No record on its detection in water sample
6425-39-4	2,2'-Dimorpholinyldiethyl ether	128.605	643.171	26	0.317073	-0.49	Industrial chemicals & TPs	parent		first-time reported in groundwater	the only quantity report: median concentration 2.1 ng/L in Sweden river sampled in 2019-2020 (https://doi.org/10.1016/j.chemosphere.2022.133825)
											concentration in the range of 10 ng/L in surface water in Germany (https://doi.org/10.1016/j.watres.2021.117645)
75-93-4	Methyl sulfate	127.697	123.857	6	0.0731707	-2.84	Industrial chemicals & TPs	parent		first-time reported in groundwater	detected in river water from Germany and the Netherland, but quantified results not available (https://doi.org/10.1016/j.watres.2019.01.008)
826-36-8	Triacetonamine	114.778	339.729	77	0.939024	0.49	Industrial chemicals & TPs	parent		first-time reported in groundwater	median concentration in surface water (Rhine & Mulde) 145 ng/L (Muschket 2024 WR https://doi.org/10.1016/j.watres.2024.122436)
315-30-0	Allopurinol	114.23	114.23	2	0.0243902	-2.98	Pharmaceuticals & TPs	parent		first-time reported in groundwater	detected in surface water and wastewater from Botswana, but quantified results not available (https://doi.org/10.1016/j.emcon.2024.100377)
66322-66-5	Propranolol glucuronide	109.962	109.962	1	0.0121951	-1.34	Pharmaceuticals & TPs	TP	Propranolol	first-time reported in groundwater	detected in waste watertransformation product samples sampled from China in 2013 but no available quantified data (https://doi.org/10.1016/j.scitotenv.2018.09.086)
108-78-1	Melamine	103.26	517.809	82	1	-2.34	Industrial chemicals & TPs	parent/TP	Cyromazine		median concentration 4594 ng/L in Germany groundwater sampled in 2021 (https://pubs.acs.org/doi/10.1021/acs.est.2c03659)
											median concentration 54 ng/L in Switzerland groundwater sampled in 2018 (https://doi.org/10.1016/j.watres.2021.116994)
											median concentration 205 ng/L in Switzerland groundwater sampled in 2017 (https://doi.org/10.1016/j.watres.2019.114972)
2855-13-2	Isophoronediamine	95.0613	2185.63	21	0.256098	-4.16	Industrial chemicals & TPs	parent		first-time reported in groundwater	concentration of 332 ng/L in one surface water in Germany (Germany drinking water source 2022 https://pubs.acs.org/doi/full/10.1021/acs.est.2c03659)
280-57-9	DABACO	94.4089	390.686	36	0.439024	-2.47	Industrial chemicals & TPs	parent		first-time reported in groundwater	median concentration 1439.8 ng/L in surface water in Germany (Germany drinking water source 2022 https://pubs.acs.org/doi/full/10.1021/acs.est.2c03659)
											median concentration 500 ng/L in surface water in Germany (https://doi.org/10.1016/j.watres.2024.122436)
6339-19-1	Chloridazon-desphenyl	87.8021	3649.93	52	0.634146	-0.8	Pesticides & TPs	TP	Chloridazon		median concentration 150 ng/L in Switzerland groundwater sampled in 2018 (https://doi.org/10.1016/j.watres.2021.116994)
											median concentration 170 ng/L in Switzerland groundwater sampled in 2017 (https://doi.org/10.1016/j.watres.2019.114972)
											mean concentration 177 ng/L in groundwater, review EU 2010 (https://doi.org/10.1016/j.watres.2010.05.032)
120-18-3	2-Naphthalenesulfonic acid	81.2335	222.122	10	0.121951	-0.23	Industrial chemicals & TPs	parent		first-time reported in groundwater	median concentration 19 ng/L in Lake Constance (at the border between Switzerland, Germany and Austria) sampled in 2009 (https://pubs.acs.org/doi/full/10.1021/es304484w)
											concentration of 2900 to 9630 ng/L in effluent of industrial waste watertransformation product in Sweden and Spain (https://doi.org/10.1016/S0003-2670(99)00705-9)
33665-90-6	Acesulfame	76.3923	189.555	39	0.47561	-3.06	Industrial chemicals & TPs	parent			median concentration 391 ng/L in Tunisia groundwater sampled in 2020-2021 (https://doi.org/10.1016/j.scitotenv.2023.167319)
											median concentration 35 ng/L in Switzerland groundwater sampled in 2018 (https://doi.org/10.1016/j.watres.2021.116994)
											median concentration 52 ng/L in Switzerland groundwater sampled in 2017 (https://doi.org/10.1016/j.watres.2019.114972)
											mean concentration 2385 ng/L review 2012 global groundwater (Buerge et al, 2009; Scheurer et al, 2008 https://doi.org/10.1016/j.envpol.2011.12.034)
152019-73-3	Metolachlor OA	74.4101	120.923	82	1	-0.57	Pesticides & TPs	TP	Metolachlor		median concentration 7 ng/L in Switzerland groundwater sampled in 2018 (https://doi.org/10.1016/j.watres.2021.116994)
											median concentration 20 ng/L in Switzerland groundwater sampled in 2017 (https://doi.org/10.1016/j.watres.2019.114972)
											median concentration 60 ng/L in groundwater and surface water sampled from Germany in 2009 (https://doi.org/10.1016/j.watres.2013.06.031)
											concentration 0-3830 ng/L in groundwater sampled from France in 2012 (http://dx.doi.org/10.1080/03067319.2013.853758)
											median concentration 50 ng/L in groundwater sampled from USA in 1992 (https://doi.org/10.1111/j.1745-6584.2004.tb02628.x)
73590-58-6	Omeprazole	61.0757	54.3381	7	0.0853659	2.43	Pharmaceuticals & TPs	parent		first-time reported in groundwater	concentration of 2750-8690 ng/L in hospital effluent wastewater from Spain sampled before 2006 (https://doi.org/10.1016/j.chroma.2006.02.038)
											detected in some effluent wastewater from Spain (no quantified data reported) (https://doi.org/10.1016/j.jhazmat.2014.08.006)
1378818-03-1	2-H-PF3OBA	54.1189	64.2775	4	0.0487805	-1.87	PFAS			first-time reported in water	No record on its detection in water sample
112006-75-4	N,N-Dimethylnicotinamide-2-sulfonamide	52.3825	516.083	51	0.621951	-0.79	Pesticides & TPs	TP	Nicosulfuron	first-time reported in water	No record on its detection in water sample
111-92-2	Dibutylamine	51.0551	121.635	82	1	-0.71	Industrial chemicals & TPs	parent/TP	Carbosulfan		First reported in 2022 Denmark groundwater (https://doi.org/10.1016/j.envpol.2022.119758) concentraiton unkown
103-83-3	BDMA	50.9774	121.958	46	0.560976	0.4	Industrial chemicals & TPs	parent			detected (reported) in 2019 EU water samples (surface water, groundwater and bank filtration water) around 10 ng/L (https://doi.org/10.1016/j.watres.2019.01.008)
102-71-6	Triethanolamine	43.3686	705.066	53	0.646341	-2.42	Industrial chemicals & TPs	parent		first-time reported in groundwater	concentration 1-10 ng/L in surface water in Germany (https://doi.org/10.1016/j.watres.2021.117645)
70-55-3	p-Toluenesulfonamide	42.6822	67.6719	14	0.170732	1.09	Industrial chemicals & TPs	parent/TP	Tolbutamide	first-time reported in groundwater	detected in river water from germany and the netherland, but quantified results not available (https://doi.org/10.1016/j.watres.2019.01.008)
941-57-1	BTSA	42.2055	166.533	42	0.512195	-0.4	Industrial chemicals & TPs	parent/TP	Benzothiazole-2-thiol	first-time reported in groundwater	Levels of BTSA in municipal wastewater are in the low μg/L range (DOI: 10.2166/wst.2004.0329, DOI: 10.1021/es048141e) and it has been found in drinking water supplies in areas where it has been detected in wastewater (DOI: 10.1007/s00216-021-03263-1). https://pubs.acs.org/doi/full/10.1021/es060908a also reported similar concentration in wastewater and surface water
1184-84-5	Vinylsulfonate	39.5629	2693.32	15	0.182927	-2.6	Industrial chemicals & TPs	parent		first-time reported in groundwater	median concentration of 3 ng/L in drinking water from Germany (https://doi.org/10.1016/j.watres.2022.118847)
22839-47-0	Aspartame	39.336	60.2588	8	0.097561	-2.25	Industrial chemicals & TPs	parent			concentration of 20 ng/L in groundwater in Rastatt, Germany sampled in 2001–2008 (https://doi.org/10.1016/j.scitotenv.2012.04.059)
57-68-1	Sulfamethazine	31.8864	89.0952	6	0.0731707	0.21	Pharmaceuticals & TPs	parent/TP	N4-Acetylsulfamethazine		median concentration 10 ng/L in Spain groundwater sampled in 2013-2014 (https://doi.org/10.1016/j.envpol.2021.117927)
											median concentration 25 ng/L in Tunisia groundwater sampled in 2020-2021 (https://doi.org/10.1016/j.scitotenv.2023.167319)
											median concentration 1 ng/L in Switzerland groundwater sampled in 2018 (https://doi.org/10.1016/j.watres.2021.116994)
											median concentration 2 ng/L in Switzerland groundwater sampled in 2017 (https://doi.org/10.1016/j.watres.2019.114972)
											mean concentration 298 ng/L review 2012 global groundwater (Watanabe et al, 2010; Hirsh et al, 1999; Barnes et al, 2008; NAQUA, 2009; Bartel-Hunt et al, 2011 https://doi.org/10.1016/j.envpol.2011.12.034)
											concentration 0.3-28.9 ng/L in Taiwan groundwater in 2015, review 2018 JHM (https://doi.org/10.1016/j.jhazmat.2017.09.058 originial paper https://doi.org/10.1007/s10661-015-4497-3)
54-11-5	(-)-Nicotine	29.6598	135.745	80	0.97561	-0.04	Pharmaceuticals & TPs	parent			median concentration 42 ng/L in Nigeria groundwater sampled in 2017-2018 (https://doi.org/10.1016/j.emcon.2020.02.004)
											median concentration 20 ng/L in Canary Islands, Spain groundwater sampled in 2017-2018 (https://doi.org/10.1016/j.scitotenv.2012.06.031)
											mean concentration 4060 ng/L review 2012 global groundwater (Godfrey et al, 2007; Stuart et al, 2011 https://doi.org/10.1016/j.envpol.2011.12.034)
											max concentration 150 ng/L in spain, review 2012 spain+global groundwater (https://doi.org/10.1016/j.scitotenv.2012.08.029)
											max concentration 1000-10000 ng/L in UK groundwater sampled in 2016 (https://doi.org/10.1016/j.scitotenv.2016.03.017)
											max concentration 8070 ng/L in UK groundwater sampled in 1992-2009 (review https://doi.org/10.1016/j.scitotenv.2011.11.072)
											Concenration 0.49-45.6 ng/L in Barcelona, Spain groundwater 2023 (review https://doi.org/10.1016/j.chemosphere.2023.140023)
5351-17-7	4-Aminobenzoic hydrazide	29.3245	87.9756	5	0.0609756	-0.3	Industrial chemicals & TPs	parent		first-time reported in water	No record on its detection in water sample
661-82-5	3-Cl-PFPrA	28.9316	28.9316	1	0.0121951	-1.71	PFAS			first-time reported in groundwater	detected in wastewater collected from a chemical industry park in North China, where PFASs were used as materials in industrial production in 2021 (https://doi.org/10.1038/s41545-023-00220-6)
5205-93-6	MAPMA	28.6611	77.6895	8	0.097561	-1.47	Industrial chemicals & TPs	parent		first-time reported in groundwater	median concentration 5 ng/L in surface water in Germany (https://doi.org/10.1016/j.watres.2024.122436)
7365-45-9	HEPES	24.8148	116.252	24	0.292683	-3.22	Pharmaceuticals & TPs	parent		first-time reported in groundwater	median concentration 77 ng/L in surface water in Germany (https://doi.org/10.1016/j.watres.2024.122436)
83-67-0	Theobromine	22.8495	82.1379	81	0.987805	-0.78	Pharmaceuticals & TPs	parent/TP	Caffeine		median concentration 28 ng/L in Canary Islands, Spain groundwater sampled in 2017-2018 (https://doi.org/10.1016/j.scitotenv.2012.06.031)
											median concentration 18.8 ng/L in Germany groundwater sampled in 2010-2011 (https://doi.org/10.1016/j.scitotenv.2012.11.005)
101-77-9	MDA	20.3585	47.5411	19	0.231707	2.41	Industrial chemicals & TPs	parent		first-time reported in groundwater	median concentration 1.8 ng/L in surface water in Germany (https://doi.org/10.1016/j.watres.2024.122436)
429679-87-8	FAP	19.9094	48.5497	14	0.170732	N/A	PFAS	parent			median concentration 1 ng/L in Germany groundwater sampled in 2021 (https://pubs.acs.org/doi/10.1021/acs.est.1c07949)
											concentration up to 3.4 µg/L in surface water in Germany (https://doi.org/10.1007/s00216-020-02606-8)
											concentration 10-100 ng/L in surface water in Germany (https://doi.org/10.1016/j.watres.2021.117645)
138-25-0	Dimethyl 5-sulfoisophthalate	18.4952	29.5472	38	0.463415	-1.22	Industrial chemicals & TPs	parent			detected (reported) in 2019 EU water (https://doi.org/10.1016/j.watres.2019.01.008)
56980-93-9	Celiprolol	17.4598	24.9454	42	0.512195	-0.43	Pharmaceuticals & TPs	parent		first-time reported in groundwater	median concentration at 10 ng/L in Elbe river water (n=11), Dresden, Germany, sampled in 2019-2021, https://doi.org/10.1016/j.envc.2024.100938
27503-81-7	Ensulizole	17.1538	38.046	29	0.353659	0.09	Pharmaceuticals & TPs	parent		first-time reported in groundwater	concentration 100-1000 ng/L in surface water in Germany (https://doi.org/10.1016/j.watres.2021.117645)
205939-58-8	Dimethenamid-P Metabolite M27	15.5809	45.7941	51	0.621951	-0.79	Pesticides & TPs	TP	Dimethenamid-P		median concentration 27 ng/L in Switzerland groundwater sampled in 2021 (https://doi.org/10.1016/j.scitotenv.2023.164170)
											median concentration 7 ng/L in Switzerland groundwater sampled in 2017 (https://doi.org/10.1016/j.watres.2019.114972)
											median concentration 2 ng/L in groundwater and surface water sampled from Germany in 2009 (https://doi.org/10.1016/j.watres.2013.06.031)
813-78-5	Dimethyl phosphate	15.0521	15.7321	49	0.597561	-2.64	Pesticides & TPs	TP	Trichloroform	first-time reported in groundwater	reported as metabolites by plants/bacteria/fungi, or in soil and sewage, no record found about it's occurrene in natural water
56038-13-2	Sucralose	14.0037	331.967	23	0.280488	-0.47	Industrial chemicals & TPs	parent			median concentration 38 ng/L in New Zealand groundwater sampled in 2018 (https://doi.org/10.1016/j.scitotenv.2020.142005)
											median concentration 151 ng/L in Tunisia groundwater sampled in 2020-2021 (https://doi.org/10.1016/j.scitotenv.2023.167319)
											median concentration 251 ng/L in Switzerland groundwater sampled in 2018 (https://doi.org/10.1016/j.watres.2021.116994)
											median concentration 93 ng/L in Switzerland groundwater sampled in 2017 (https://doi.org/10.1016/j.watres.2019.114972)
											mean concentration 180 ng/L in France groundwater sampled in 2011 (https://doi.org/10.1016/j.scitotenv.2015.01.110)
											median concentration 2 ng/L in India groundwater sampled in 2014 (https://doi.org/10.1016/j.scitotenv.2018.07.235)
1912-24-9	Atrazine	13.6233	210.342	78	0.95122	2.2	Pesticides & TPs	parent			median concentration 21 ng/L in New Zealand groundwater sampled in 2018 (https://doi.org/10.1016/j.scitotenv.2020.142005)
											median concentration 9 ng/L in Switzerland groundwater sampled in 2018 (https://doi.org/10.1016/j.watres.2021.116994)
											median concentration 10 ng/L in Switzerland groundwater sampled in 2017 (https://doi.org/10.1016/j.watres.2019.114972)
											median concentration 7 ng/L in USA groundwater sampled in 2016-2018 (https://doi.org/10.1016/j.scitotenv.2020.141895)
											mean concentration 53 ng/L in France groundwater sampled in 2011 (https://doi.org/10.1016/j.scitotenv.2015.01.110)
											max concentration 3000 ng/L in spain, review 2012 spain+global groundwater (https://doi.org/10.1016/j.scitotenv.2012.08.029)
											Concenration 500-15000 ng/L in Hungary groundwater 1990–2015 (https://doi.org/10.1155/2015/717948)
657-24-9	Metformin	12.5818	126.809	53	0.646341	-5.62	Pharmaceuticals & TPs	parent			mean concentration 90 ng/L in France groundwater sampled in 2011 (https://doi.org/10.1016/j.scitotenv.2015.01.110)
											median concentration 9 ng/L in Nigeria groundwater sampled in 2017-2018 (https://doi.org/10.1016/j.emcon.2020.02.004)
108-80-5	Cyanuric acid	12.5166	183.74	36	0.439024	-1.04	Industrial chemicals & TPs	parent/TP	Simazine/Propazine		median concentration 270 ng/L in Switzerland groundwater sampled in 2021 (https://doi.org/10.1016/j.scitotenv.2023.164170)
											median concentration 4058 ng/L in Germany groundwater sampled in 2021 (https://pubs.acs.org/doi/10.1021/acs.est.2c03659)
102-69-2	Tripropylamine	12.3966	12.3966	2	0.0243902	-0.56	Industrial chemicals & TPs	parent		first-time reported in groundwater	concentration 1-10 ng/L in surface water in Germany (https://doi.org/10.1016/j.watres.2021.117645)
											median concentration 22 ng/L in surface water in Germany (https://doi.org/10.1016/j.watres.2024.122436)
83-07-8	4-Aminoantipyrine	11.5468	99.5661	5	0.0609756	0.33	Pharmaceuticals & TPs	parent/TP	4-Acetamidoantipyrine/ 4-Formylaminoantipyrine/ Aminopyrine	first-time reported in groundwater	concentration in waste water inffluent at 1000 ng/L level and in effluent at 100 ng/L level in Germany, Spain, and Hungary (reiver 4-Aminoantipyrine in waste water https://doi.org/10.1016/j.jhazmat.2023.132471)
7365-82-4	Aces	11.1357	11.4479	30	0.365854	-3.81	Pharmaceuticals & TPs	parent		first-time reported in water	No record on its detection in water sample
461-58-5	Dicyandiamide	10.6919	52.4822	27	0.329268	-1.03	Industrial chemicals & TPs	parent/TP	Cyanamide	first-time reported in groundwater	concentration 1000-10000 ng/L in surface water in Germany (https://doi.org/10.1016/j.watres.2021.117645)
											median concentration 231 ng/L in surface water in Germany (https://doi.org/10.1016/j.watres.2024.122436)
422-64-0	PFPrA	10.6512	16.1854	82	1	-1.92	PFAS				median concentration 96 ng/L in Germany groundwater sampled in 2021 (https://pubs.acs.org/doi/10.1021/acs.est.2c03659)
											median concentration 1 ng/L in Switzerland groundwater sampled in 2018 (https://doi.org/10.1016/j.watres.2021.116994)
											median cocnentration 4 ng/L in groundwater from the Netherland sampled in 2021 (https://doi.org/10.1016/j.scitotenv.2023.164420)
58-55-9	Theophylline	10.4154	31.475	67	0.817073	-0.84	Pharmaceuticals & TPs	parent/TP	Caffeine		median concentration 22.2 ng/L in Canary Islands, Spain groundwater sampled in 2017-2018 (https://doi.org/10.1016/j.scitotenv.2012.06.031)
											median concentration 79.5 ng/L in Germany groundwater sampled in 2010-2011 (https://doi.org/10.1016/j.scitotenv.2012.11.005)
93-65-2	Mecoprop	9.4987	9.4987	1	0.0121951	-0.49	Pesticides & TPs	parent			median concentration 107.9 ng/L in Germany groundwater sampled in 2010-2011 (https://doi.org/10.1016/j.scitotenv.2012.11.005)
											median concentration 4 ng/L in Switzerland groundwater sampled in 2018 (https://doi.org/10.1016/j.watres.2021.116994)
											median concentration 83 ng/L in Switzerland groundwater sampled in 2017 (https://doi.org/10.1016/j.watres.2019.114972)
2226-96-2	4-Hydroxy-TEMPO	9.0422	40.9646	40	0.487805	0.22	Industrial chemicals & TPs	parent		first-time reported in water	No record on its detection in water sample
60142-96-3	Gabapentin	8.69815	42.532	36	0.439024	-1.27	Pharmaceuticals & TPs	parent			median concentration 2 ng/L in Switzerland groundwater sampled in 2018 (https://doi.org/10.1016/j.watres.2021.116994)
											median concentration 13 ng/L in Nigeria groundwater sampled in 2017-2018 (https://doi.org/10.1016/j.emcon.2020.02.004)
105-59-9	MDEA	8.32038	123.161	3	0.0365854	-2.5	Industrial chemicals & TPs	parent/TP	Triethanolamine/ Diethanolamine	first-time reported in groundwater	concentration of 0.6 ng/L in drinking water in Spain (https://doi.org/10.1016/B978-0-12-816189-0.00003-2)
85-47-2	Naphthalene-1-sulfonic acid	7.89124	13.3426	12	0.146341	-0.23	Industrial chemicals & TPs	parent		first-time reported in groundwater	meidan cocnentration 469 ng/L in storm water and 73.45 ng/L in rain water, sampled in 2022 from Barcelona, Spain (https://doi.org/10.1016/j.jhazmat.2024.136959)
											concentration 10-1000 ng/L in surface water in Germany (https://doi.org/10.1016/j.watres.2021.117645)
											median concentration in surface water (Rhine & Mulde) 17 ng/L (https://doi.org/10.1016/j.watres.2024.122436)
1596-84-5	Daminozide	7.611	21.1529	36	0.439024	-4.15	Pesticides & TPs	parent		first-time reported in groundwater	concentration of 0.73 ng/L in surface water in Vietnam (https://doi.org/10.3389/frwa.2024.1474499)
102-06-7	DPG	7.53858	76.5818	20	0.243902	1.28	Industrial chemicals & TPs	parent			median concentration 2 ng/L in Germany groundwater sampled in 2021 (https://pubs.acs.org/doi/10.1021/acs.est.2c03659)
											median concentration 34.5 ng/L in China groundwater sampled in 2022 (https://doi.org/10.1016/j.watres.2025.123279)
											median concentration 2.1 ng/L in surface water in Germany (Germany drinking water source 2022 https://pubs.acs.org/doi/full/10.1021/acs.est.2c03659)
											median concentration in surface water (Rhine & Mulde) 31 ng/L (https://doi.org/10.1016/j.watres.2024.122436)
16066-35-6	p-Cumenesulphonic acid	7.46409	158.315	69	0.841463	0.02	Industrial chemicals & TPs	parent		first-time reported in groundwater	concentration 100-10000 ng/L in surface water in Germany (https://doi.org/10.1016/j.watres.2021.117645)
82419-36-1	Ofloxacin	7.28171	6.8734	3	0.0365854	-0.82	Pharmaceuticals & TPs	parent			mean concentration 20 ng/L in France groundwater sampled in 2011 (https://doi.org/10.1016/j.scitotenv.2015.01.110)
39121-78-3	3-Sulfopropyl acrylate	6.89282	18.7602	42	0.512195	-2.38	Industrial chemicals & TPs	parent		first-time reported in groundwater	median concentration 7900.4 ng/L in German WWTP effluents reported in 2024 (Muschket 2024 WR https://doi.org/10.1016/j.watres.2024.122436)
17254-80-7	Chloridazon-methyldesphenyl	6.43008	376.583	56	0.682927	-0.55	Pesticides & TPs	TP	Chloridazon		median concentration 49 ng/L in Switzerland groundwater sampled in 2018 (https://doi.org/10.1016/j.watres.2021.116994)
											median concentration 71 ng/L in Switzerland groundwater sampled in 2017 (https://doi.org/10.1016/j.watres.2019.114972)
											median concentration 152 ng/L in groundwater and surface water sampled from Germany in 2009 (https://doi.org/10.1016/j.watres.2013.06.031)
57-41-0	Phenytoin	5.8279	350.97	25	0.304878	2.11	Pharmaceuticals & TPs	parent			concentration 78 ng/L in groundwater in Spain, and 10 ng/L in drinking water in Spain (https://doi.org/10.1016/j.scitotenv.2021.145487)
15687-27-1	Ibuprofen CRS	5.66284	19.0682	15	0.182927	1.34	Pharmaceuticals & TPs	parent			median concentration 23 ng/L in Germany groundwater sampled in 2010-2011 (https://doi.org/10.1016/j.scitotenv.2012.11.005)
											median concentration 19 ng/L in New Zeland groundwater sampled in 2018 (https://doi.org/10.1016/j.scitotenv.2020.142005)
											median concentration 84 ng/L in Tunisia groundwater sampled in 2020-2021 (https://doi.org/10.1016/j.scitotenv.2023.167319)
											mean concentration 19 ng/L in France groundwater sampled in 2011 (https://doi.org/10.1016/j.scitotenv.2015.01.110)
											median concentration 27 ng/L in India groundwater sampled in 2014 (https://doi.org/10.1016/j.scitotenv.2018.07.235)
											median concentration 66 ng/L in Nigeria groundwater sampled in 2017-2018 (https://doi.org/10.1016/j.emcon.2020.02.004)
93-69-6	OTB	5.61503	8.38997	8	0.097561	-1.57	Industrial chemicals & TPs	parent		first-time reported in groundwater	first reportedly detected in water (river) at 0.3 ng/L sampled from Japan in 2021 (https://doi.org/10.1007/s00216-023-04613-x)
6899-10-1	CTAB	5.56787	26.0626	51	0.621951	2.69	Industrial chemicals & TPs	parent		first-time reported in water	No record on its detection in water sample
88-42-6	2,5-Dichlorobenzenesulfonic acid	5.43711	14.218	46	0.560976	-0.01	Industrial chemicals & TPs	parent			median concentration 2 ng/L in Switzerland groundwater sampled in 2018 (https://doi.org/10.1016/j.watres.2021.116994, and https://doi.org/10.1186/s12302-022-00604-4) THE FIRST REPORT
											detected in 2022 Denmark groundwater (https://doi.org/10.1016/j.envpol.2022.119758) concentraiton unkown
375-22-4	PFBA	5.42544	10.0544	79	0.963415	-1.22	PFAS				median concentration 2 ng/L in Switzerland groundwater sampled in 2017 (https://doi.org/10.1016/j.watres.2019.114972)
											median concentration 4 ng/L in Germany groundwater sampled in 2021 (https://pubs.acs.org/doi/10.1021/acs.est.1c07949)
											concentration 0-409 ng/L in Europen groundwater, review 2022 JECE (https://doi.org/10.1016/j.jece.2022.107201)
											median cocnentration 4 ng/L in groundwater from the Netherland sampled in 2021 (https://doi.org/10.1016/j.scitotenv.2023.164420)
111991-09-4	Nicosulfuron	5.42048	25.2466	7	0.0853659	-0.15	Pesticides & TPs	parent			median concentration 4 ng/L in Switzerland groundwater sampled in 2018 (https://doi.org/10.1016/j.watres.2021.116994)
											median concentration 1 ng/L in Switzerland groundwater sampled in 2017 (https://doi.org/10.1016/j.watres.2019.114972)
											median concentration 12 ng/L in USA groundwater sampled in 2016-2018 (https://doi.org/10.1016/j.scitotenv.2020.141895)
5915-41-3	Terbuthylazine	5.36315	54.79	41	0.5	2.48	Pesticides & TPs	parent			median concentration 25 ng/L in New Zealand groundwater sampled in 2018 (https://doi.org/10.1016/j.scitotenv.2020.142005)
											median concentration 2 ng/L in Switzerland groundwater sampled in 2018 (https://doi.org/10.1016/j.watres.2021.116994)
											median concentration 4 ng/L in Switzerland groundwater sampled in 2017 (https://doi.org/10.1016/j.watres.2019.114972)
											median concentration 3.9 ng/L in Canary Islands, Spain groundwater sampled in 2017-2018 (https://doi.org/10.1016/j.scitotenv.2012.06.031)
											median concentration 4 ng/L in USA groundwater sampled in 2016-2018 (https://doi.org/10.1016/j.scitotenv.2020.141895)
											median concentration 2.7 ng/L in a Switzerland groundwater site next to a river sampled in 2010 (https://doi.org/10.1016/j.chroma.2012.10.032)
											median concentration 5.4 ng/L in Germany groundwater sampled in 2010-2011 (https://doi.org/10.1016/j.scitotenv.2012.11.005)
793-24-8	6PPD	5.12084	18.6864	27	0.329268	4.79	Industrial chemicals & TPs	parent			median concentration 0.15 ng/L in China groundwater sampled in 2022 (https://doi.org/10.1016/j.watres.2025.123279)
											mean concentration 4.05 ng/L in China groundwater sampled in 2023 (https://doi.org/10.1016/j.envpol.2024.125155)
29878-31-7	4-Methyl-1H-benzotriazole	4.75999	96.7095	46	0.560976	1.8	Industrial chemicals & TPs	TP	1H-Benzotriazole	first-time reported in groundwater	concentration at 20 to 700 ng/L in the rivers Main, Hengstbach, and Hegbach in Germany (https://doi.org/10.1007/s11356-009-0179-4)
1606-80-0	Allylsulfonate	4.62458	6.31954	4	0.0487805	-2.45	Industrial chemicals & TPs	parent		first-time reported in water	No record on its detection in water sample
1367578-41-3	Metazachlor metabolite BH 479-12	4.61673	5.98079	30	0.365854	-5.35	Pesticides & TPs	TP	Metazachlor		median concentration 1 ng/L in groundwater and surface water sampled from Germany in 2009 (https://doi.org/10.1016/j.watres.2013.06.031)
84057-84-1	Lamotrigine	4.54203	118.333	14	0.170732	1.91	Pharmaceuticals & TPs	parent			median concentration 1 ng/L in Tunisia groundwater sampled in 2020-2021 (https://doi.org/10.1016/j.scitotenv.2023.167319)
56392-14-4	Metoprolol acid	4.29429	64.329	25	0.304878	-1.24	Pharmaceuticals & TPs	TP	Atenolol/ Metoprolol		median concentration 6 ng/L in Switzerland groundwater sampled in 2018 (https://doi.org/10.1016/j.watres.2021.116994)
67129-08-2	Metazachlor	4.05128	178.33	7	0.0853659	2.98	Pesticides & TPs	parent			median concentration 5.9 ng/L in Germany groundwater sampled in 2010-2011 (https://doi.org/10.1016/j.scitotenv.2012.11.005)
											median concentration 1 ng/L in Switzerland groundwater sampled in 2018 (https://doi.org/10.1016/j.watres.2021.116994)
											median concentration 26 ng/L in Switzerland groundwater sampled in 2017 (https://doi.org/10.1016/j.watres.2019.114972)
377-73-1	PF4OPeA	3.44545	3.44545	2	0.0243902	-0.48	PFAS				detected in US groundwater sampled in 2017 (https://pubs.acs.org/doi/full/10.1021/acs.estlett.2c00509)
											mean concentration of 631 ng/L in raw water of a drinking water treatment plant downstream of a PFAS manufacturer in US sampled in 2013 (https://pubs.acs.org/doi/10.1021/acs.estlett.6b00398)
66753-06-8	Terbuthylazine-desethyl-2-hydroxy	3.44366	20.5732	54	0.658537	-0.37	Pesticides & TPs	TP	Terbutylazine		median concentration 0.8 ng/L in a Switzerland groundwater site next to a river sampled in 2010 (https://doi.org/10.1016/j.chroma.2012.10.032)
16484-77-8	Mecoprop-P	3.33739	3.33739	1	0.0121951	-0.49	Pesticides & TPs	parent/TP	Mecoprop		"Mecoprop-p herbicide was found to exceed the EU drinking water quality standards at the unsaturated zone/aquifer with observed average concentration ranging between 0.005 and 7.96 μg/L. " minotoring of groundwater in UK in 2008-2012. (https://doi.org/10.1080/09593330.2014.891658)
122-20-3	Triisopropanolamine	3.16909	661.529	31	0.378049	-1.88	Industrial chemicals & TPs	parent			median concentration 1 ng/L in Switzerland groundwater sampled in 2018 (https://doi.org/10.1016/j.watres.2021.116994)
618-01-9	Xylenesulfonate	3.09687	9.16298	47	0.573171	-0.2	Industrial chemicals & TPs	parent			cocnentration of 100-1000 ng/L in river water in Spain (https://doi.org/10.1016/j.scitotenv.2023.163737)
											detected in 1996 US groundwater (https://pubs.acs.org/doi/10.1021/es9602206)
											detected (reported) in 2019 EU water (https://doi.org/10.1016/j.watres.2019.01.008)
15214-89-8	ATBS	3.02176	21.3071	31	0.378049	-2.71	Industrial chemicals & TPs	parent			first detected with concentration of 8.6 ng/L in one surface water and bank filtration water in Germany (Germany drinking water source 2022 https://pubs.acs.org/doi/full/10.1021/acs.est.2c03659)
											median concentration 2 ng/L in Switzerland groundwater sampled in 2018 (https://doi.org/10.1016/j.watres.2021.116994)
335-67-1	PFOA	2.9902	3.80586	61	0.743902	1.58	PFAS				median concentration 2 ng/L in Germany groundwater sampled in 2021 (https://pubs.acs.org/doi/10.1021/acs.est.1c07949)
											mean concentration 28 ng/L in France groundwater sampled in 2011 (https://doi.org/10.1016/j.scitotenv.2015.01.110)
											concentration 0-436 ng/L in Europen groundwater, review 2022 JECE (https://doi.org/10.1016/j.jece.2022.107201)
											concentration 0.2-9.7 ng/L in Taiwan groundwater in 2015, review 2018 JHM (https://doi.org/10.1016/j.jhazmat.2017.09.058 originial paper https://doi.org/10.1007/s10661-015-4497-3)
											median cocnentration 4 ng/L in groundwater from the Netherland sampled in 2021 (https://doi.org/10.1016/j.scitotenv.2023.164420)
136-85-6	5-Methyl-1H-benzotriazole	2.97376	26.0402	61	0.743902	1.8	Industrial chemicals & TPs	TP	1H-Benzotriazole		median concentration 8 ng/L in Tunisia groundwater sampled in 2020-2021 (https://doi.org/10.1016/j.scitotenv.2023.167319)
											mean concentration 1298 ng/L review 2012 global groundwater (Barnes et al, 2008; Loos et al, 2010 https://doi.org/10.1016/j.envpol.2011.12.034)
102-82-9	Tributylamine	2.83866	7.06025	58	0.707317	0.77	Industrial chemicals & TPs	parent			concentration 12 ng/L in a groundwater (and 13 ng/L after production of DW) in Denmark sampled in 2023-204 (https://doi.org/10.1016/j.watres.2024.122871)
58-93-5	Hydrochlorothiazide	2.72604	16.7334	33	0.402439	-0.58	Pharmaceuticals & TPs	parent			median concentration 58 ng/L in Tunisia groundwater sampled in 2020-2021 (https://doi.org/10.1016/j.scitotenv.2023.167319)
											median concentration 2 ng/L in Switzerland groundwater sampled in 2018 (https://doi.org/10.1016/j.watres.2021.116994)
											median concentration 13 ng/L in Switzerland groundwater sampled in 2017 (https://doi.org/10.1016/j.watres.2019.114972)
											mean concentration 361 ng/L in France groundwater sampled in 2011 (https://doi.org/10.1016/j.scitotenv.2015.01.110)
											median concentration 0.09 ng/L in India groundwater sampled in 2014 (https://doi.org/10.1016/j.scitotenv.2018.07.235)
137361-04-7	DCHSS	2.67428	4.33842	12	0.146341	0.42	Industrial chemicals & TPs	parent			detected (reported) in 2019 EU surface water and groundwater without quantified data (https://doi.org/10.1016/j.watres.2019.01.008)
											median concentration in surface water (Rhine & Mulde) 1 ng/L (https://doi.org/10.1016/j.watres.2024.122436)
144-83-2	Sulfapyridine	2.64054	22.5791	38	0.463415	0.24	Pharmaceuticals & TPs	parent			median concentration 5 ng/L in Spain groundwater sampled in 2013-2014 (https://doi.org/10.1016/j.envpol.2021.117927)
											median concentration 0.5 ng/L in Tunisia groundwater sampled in 2020-2021 (https://doi.org/10.1016/j.scitotenv.2023.167319)
											median concentration 1 ng/L in Switzerland groundwater sampled in 2018 (https://doi.org/10.1016/j.watres.2021.116994)
											median concentration 1 ng/L in Switzerland groundwater sampled in 2017 (https://doi.org/10.1016/j.watres.2019.114972)
											median concentration 142 ng/L in Czech Republic groundwater sampled in 2017-2018 (https://doi.org/10.1016/j.scitotenv.2020.136522)
102-60-3	Quadrol	2.55263	9.38969	19	0.231707	-2.6	Industrial chemicals & TPs	parent		first-time reported in groundwater	detected in river water from Switzerland in 2019-2021 (https://doi.org/10.1016/j.watres.2024.122745)
102-79-4	N-Butyldiethanolamine	2.47277	5.99895	30	0.365854	-1.7	Industrial chemicals & TPs	parent		first-time reported in groundwater	first detected in waste water in Sweden at 21–78 ng/L (https://pubs.acs.org/doi/full/10.1021/acs.est.7b06598)
110964-79-9	NMSBA	2.11335	35.4895	8	0.097561	-3.12	Pesticides & TPs	TP	Mesotrione		median concentration 30 ng/L in Switzerland groundwater sampled in 2018 (https://doi.org/10.1016/j.watres.2021.116994)
											median concentration 18 ng/L in Switzerland groundwater sampled in 2017 (https://doi.org/10.1016/j.watres.2019.114972)
71675-85-9	Amisulpride	2.05113	2.34619	11	0.134146	-1.24	Pharmaceuticals & TPs	parent/TP	Amisulpride N-Oxide		median concentration of 40.5 ng/L in Germany groundwater (https://doi.org/10.1016/j.jhazmat.2016.08.022)
1493-13-6	TFMSA	1.97052	2.85264	80	0.97561	-1.23	PFAS				median concentration 4 ng/L in Germany groundwater sampled in 2021 (https://pubs.acs.org/doi/10.1021/acs.est.1c07949)
											median concentration 10 ng/L in Switzerland groundwater sampled in 2018 (https://doi.org/10.1016/j.watres.2021.116994)
380412-59-9	Dimethenamid-P Metabolite M23	1.94979	4.97642	8	0.097561	-1.12	Pesticides & TPs	TP	Dimethenamid-P		median concentration 10 ng/L in groundwater and surface water sampled from Germany in 2009 (https://doi.org/10.1016/j.watres.2013.06.031)
											median concentration 6 ng/L in Switzerland groundwater sampled in 2018 (https://doi.org/10.1016/j.watres.2021.116994)
											median concentration 28 ng/L in Switzerland groundwater sampled in 2021 (https://doi.org/10.1016/j.scitotenv.2023.164170)
56-93-9	BETMAC	1.85506	79.0411	25	0.304878	-2.25	Industrial chemicals & TPs	parent			median concentration 1 ng/L in Germany groundwater sampled in 2021 (https://pubs.acs.org/doi/10.1021/acs.est.2c03659)
2163-68-0	Atrazine-2-hydroxy	1.78931	15.6787	59	0.719512	-0.01	Pesticides & TPs	TP	Atrazine/ Ametryne/ Prometryn/ Atraton		median concentration 220 ng/L in New Zealand groundwater sampled in 2018 (https://doi.org/10.1016/j.scitotenv.2020.142005)
											median concentration 4 ng/L in Switzerland groundwater sampled in 2018 (https://doi.org/10.1016/j.watres.2021.116994)
											median concentration 5 ng/L in Switzerland groundwater sampled in 2017 (https://doi.org/10.1016/j.watres.2019.114972)
											median concentration 8 ng/L in USA groundwater sampled in 2016-2018 (https://doi.org/10.1016/j.scitotenv.2020.141895)
2706-90-3	PFPeA	1.6619	5.39113	53	0.646341	-0.52	PFAS				median concentration 1 ng/L in Germany groundwater sampled in 2021 (https://pubs.acs.org/doi/10.1021/acs.est.1c07949)
											median concentration 35 ng/L in Switzerland groundwater sampled in 2017 (https://doi.org/10.1016/j.watres.2019.114972)
											median cocnentration 1 ng/L in groundwater from the Netherland sampled in 2021 (https://doi.org/10.1016/j.scitotenv.2023.164420)
123312-89-0	Pymetrozin	1.57856	3.0258	14	0.170732	0.56	Pesticides & TPs	parent		first-time reported in groundwater	mean concentration of 1.3 ng/L in Malaysia surface water sampled in 2017 (https://doi.org/10.1016/j.scitotenv.2020.136540)
15302-96-2	Ethylpyridinium	1.56936	1.56936	2	0.0243902	-2.83	Industrial chemicals & TPs	parent		first-time reported in groundwater	concentration 10-100 ng/L in surface water in Germany (https://doi.org/10.1016/j.watres.2021.117645)
91-66-7	N,N-Diethylanilin	1.55634	77.1617	26	0.317073	2.78	Industrial chemicals & TPs	parent		first-time reported in groundwater	concentration at 10 ng/L level in surface water in Germany (https://doi.org/10.1016/j.watres.2021.117645)
454-50-2	Tricyanomethanide	1.48268	1.73962	8	0.097561	-2.02	Industrial chemicals & TPs	parent		first-time reported in groundwater	concentration 1-10 ng/L in surface water in Germany (https://doi.org/10.1016/j.watres.2021.117645)
											median concentration in surface water (Rhine & Mulde) 0.6 ng/L (https://doi.org/10.1016/j.watres.2024.122436)
107-66-4	Dibutyl phosphate	1.32124	3.16116	64	0.780488	0.01	Industrial chemicals & TPs	parent		first-time reported in groundwater	concentration 1-10000 ng/L in surface water in Germany (https://doi.org/10.1016/j.watres.2021.117645)
25057-89-0	Bentazon	1.23254	4.86413	24	0.292683	-0.19	Pesticides & TPs	parent			median concentration 8 ng/L in Switzerland groundwater sampled in 2018 (https://doi.org/10.1016/j.watres.2021.116994)
											median concentration 7 ng/L in Switzerland groundwater sampled in 2017 (https://doi.org/10.1016/j.watres.2019.114972)
											mean concentration 125 ng/L in France groundwater sampled in 2011 (https://doi.org/10.1016/j.scitotenv.2015.01.110)
											median concentration 9 ng/L in USA groundwater sampled in 2016-2018 (https://doi.org/10.1016/j.scitotenv.2020.141895)
1514-85-8	PFPrdiA	1.19102	1.80858	3	0.0365854	-6.6	PFAS			first-time reported in groundwater	found as a transformation product of CTFE oligomer acid (CTFE4, a chlorinatd PFCA) (https://doi.org/10.1038/s44221-023-00077-6)
307-24-4	PFHxA	1.11046	5.20036	45	0.54878	0.18	PFAS				median concentration 1 ng/L in Germany groundwater sampled in 2021 (https://pubs.acs.org/doi/10.1021/acs.est.1c07949)
											mean concentration 15 ng/L in France groundwater sampled in 2011 (https://doi.org/10.1016/j.scitotenv.2015.01.110)
											concentration 2.7-357.8 ng/L in Taiwan groundwater in 2015, review 2018 JHM (https://doi.org/10.1016/j.jhazmat.2017.09.058 originial paper https://doi.org/10.1007/s10661-015-4497-3)
											median cocnentration 1 ng/L in groundwater from the Netherland sampled in 2021 (https://doi.org/10.1016/j.scitotenv.2023.164420)
91-76-9	Benzoguanamine	1.10338	2.31492	54	0.658537	1.69	Industrial chemicals & TPs	parent		first-time reported in groundwater	concentration of 23 ng/L in one surface water in Germany (Germany drinking water source 2022 https://pubs.acs.org/doi/full/10.1021/acs.est.2c03659)
3238-60-6	(+-)-Coniine	1.0782	6.14631	25	0.304878	-1.09	Pharmaceuticals & TPs	parent		first-time reported in groundwater	concentration of 3.3 to 400.5 ng/L in Denmark surface water sampled in 2019 (https://doi.org/10.1186/s12302-021-00464-4)
66443-79-6	5-Cl-PFPeA	1.01155	1.00654	14	0.170732	-0.31	PFAS			first-time reported in water	No record on its detection in water sample
2465-59-0	Oxypurinol	0.949714	404.171	39	0.47561	-1.99	Pharmaceuticals & TPs	parent/TP	Allopurinol		median concentration 30 ng/L in Switzerland groundwater sampled in 2018 (https://doi.org/10.1016/j.watres.2021.116994)
112-33-4	2-(2-(3-Aminopropoxy)ethoxy)ethan-1-ol	0.90913	4.30502	46	0.560976	-3.88	Industrial chemicals & TPs	parent		first-time reported in groundwater	median concentration 30.3 ng/L in German WWTP effluents reported in 2024 (Muschket 2024 WR https://doi.org/10.1016/j.watres.2024.122436)
38083-17-9	Climbazole	0.829413	1.69796	49	0.597561	4.3	Pharmaceuticals & TPs	parent			median concentration 1 ng/L in Tunisia groundwater sampled in 2020-2021 (https://doi.org/10.1016/j.scitotenv.2023.167319)
											median concentration 3 ng/L in Germany groundwater sampled in 2021 (https://pubs.acs.org/doi/10.1021/acs.est.2c03659)
											median concentration 1 ng/L in Switzerland groundwater sampled in 2017 (https://doi.org/10.1016/j.watres.2019.114972)
102-81-8	2-(Dibutylamino)ethanol	0.806396	4.17958	41	0.5	-0.43	Industrial chemicals & TPs	parent			detected (level 4) in impared wells (groundwater) in Pennsylvania, USA in 2015, concentration not abailable (https://doi.org/10.1039/C9EM00112C)
51-55-8	Atropine	0.80099	0.853656	5	0.0609756	-0.21	Pharmaceuticals & TPs	parent			median concentration 3 ng/L in Switzerland groundwater sampled in 2018 (https://doi.org/10.1016/j.watres.2021.116994)
1698-60-8	Chloridazon	0.796251	10.1712	32	0.390244	1.11	Pesticides & TPs	parent			median concentration 1 ng/L in Switzerland groundwater sampled in 2018 (https://doi.org/10.1016/j.watres.2021.116994)
											median concentration 3 ng/L in Switzerland groundwater sampled in 2017 (https://doi.org/10.1016/j.watres.2019.114972)
375-73-5	PFBS	0.780581	1.55391	57	0.695122	0.25	PFAS				median concentration 4 ng/L in Germany groundwater sampled in 2021 (https://pubs.acs.org/doi/10.1021/acs.est.1c07949)
											median concentration 1 ng/L in Switzerland groundwater sampled in 2017 (https://doi.org/10.1016/j.watres.2019.114972)
											concentration 0.6-5.2 ng/L in Taiwan groundwater in 2015, review 2018 JHM (https://doi.org/10.1016/j.jhazmat.2017.09.058 originial paper https://doi.org/10.1007/s10661-015-4497-3)
											median cocnentration 4 ng/L in groundwater from the Netherland sampled in 2021 (https://doi.org/10.1016/j.scitotenv.2023.164420)
542-02-9	Acetoguanamine	0.776541	41.7966	66	0.804878	-0.2	Industrial chemicals & TPs	parent		first-time reported in groundwater	median concentration of 6 ng/L in drinking water from Germany (https://doi.org/10.1016/j.watres.2022.118847)
											median concentration in surface water (Rhine & Mulde) 1 ng/L (https://doi.org/10.1016/j.watres.2024.122436)
52556-42-0	3-(Allyloxy)-2-hydroxypropanesulphonate	0.770466	1.0087	20	0.243902	-3.13	Industrial chemicals & TPs	parent/TP	2-Hydroxy-3-[(prop-2-en-1-yl)oxy]propane-1-sulfonic acid	first-time reported in groundwater	first detected with concentration of 5.7 ng/L in one surface water in Germany (Germany drinking water source 2022 https://pubs.acs.org/doi/full/10.1021/acs.est.2c03659)
6674-22-2	DBU	0.712021	1.95983	31	0.378049	-1.61	Industrial chemicals & TPs	parent			"a recalcitrant compound present in waste water produced from pharmaceutical processes. The release into the environment as well as in surface water is possible during manufacturing processes" (https://doi.org/10.1016/j.apcatb.2006.12.008)
376-72-7	5-H-PFPeA	0.709201	0.902018	80	0.97561	-1.01	PFAS				median concentration 0.101 ng/L in China groundwater sampled in 2022 (https://pubs.acs.org/doi/full/10.1021/acs.est.4c09020)
173159-57-4	Foramsulfuron	0.677936	0.677936	2	0.0243902	-0.34	Pesticides & TPs	parent		first-time reported in groundwater	median concentration of 45.5 ng/L in lake water from Switzerland sampled from 2004 to 2005 (https://doi.org/10.1002/tox.20337)
6331-96-0	2-Amino-4,5-dichlorobenzenesulfonic acid	0.666892	1.98166	9	0.109756	-0.84	Industrial chemicals & TPs	parent		first-time reported in groundwater	detected (reported) in 2019 EU surface water at 3 ng/L (https://doi.org/10.1016/j.watres.2019.01.008)
35963-20-3	(R)-Camphorsulfonic Acid	0.665955	8.27278	24	0.292683	-1.39	Pharmaceuticals & TPs	parent			detected (indentified but not quantified) in groundwater (originated from river) in Netherland, reported in 2019 (https://pubs.acs.org/doi/10.1021/acs.est.9b01750)
375-85-9	PFHpA	0.5603	1.90559	39	0.47561	0.88	PFAS				median concentration 1 ng/L in Germany groundwater sampled in 2021 (https://pubs.acs.org/doi/10.1021/acs.est.1c07949)
											mean concentration 6 ng/L in France groundwater sampled in 2011 (https://doi.org/10.1016/j.scitotenv.2015.01.110)
											median concentration 1 ng/L in The Netherlands groundwater sampled in 2021 (https://doi.org/10.1016/j.scitotenv.2023.164420)
121-03-9	PNTSA	0.459816	4.3892	27	0.329268	-0.77	Industrial chemicals & TPs	parent			first detected with concentration of 0.8 ng/L in one surface water in Germany (Germany drinking water source 2022 https://pubs.acs.org/doi/full/10.1021/acs.est.2c03659)
											median concentration 12 ng/L in Switzerland groundwater sampled in 2018 (https://doi.org/10.1016/j.watres.2021.116994)
335-76-2	PFDA	0.459132	0.514654	5	0.0609756	2.98	PFAS				median concentration 0.3 ng/L in Germany groundwater sampled in 2021 (https://pubs.acs.org/doi/10.1021/acs.est.1c07949)
											mean concentration 3 ng/L in France groundwater sampled in 2011 (https://doi.org/10.1016/j.scitotenv.2015.01.110)
											median concentration 0.35 ng/L in The Netherlands groundwater sampled in 2021 (https://doi.org/10.1016/j.scitotenv.2023.164420)
66722-44-9	Bisoprolol	0.443163	1.7502	12	0.146341	0.34	Pharmaceuticals & TPs	parent		first-time reported in groundwater	median concentration 3.4 ng/L in Sweden river sampled in 2019-2020 (https://doi.org/10.1016/j.chemosphere.2022.133825)
80-09-1	Bisphenol S	0.376226	1.30167	32	0.390244	1.98	Industrial chemicals & TPs	parent			detected (reported) in 2019 EU different water samples (surface water and groundwater) at around 10 ng/L (https://doi.org/10.1016/j.watres.2019.01.008)
74223-64-6	Metsulfuron-methyl	0.364929	1.03922	17	0.207317	1.06	Pesticides & TPs	parent/TP	Iodosulfuron/ Iodosulfuron-methyl		median concentration 1 ng/L in Switzerland groundwater sampled in 2018 (https://doi.org/10.1016/j.watres.2021.116994)
											median concentration 1 ng/L in Switzerland groundwater sampled in 2018 (https://doi.org/10.1016/j.watres.2021.116994)
											mean concentration 169 ng/L in France groundwater sampled in 2011 (https://doi.org/10.1016/j.scitotenv.2015.01.110)
98-47-5	Nitrol S	0.354365	1.40684	64	0.780488	-1.28	Industrial chemicals & TPs	parent		first-time reported in groundwater	concetration 3.1-22.7 µg/L in effluents from waste watertransformation product in Barcelona, Spain, sampled in 1998 (https://pubs.acs.org/doi/full/10.1021/ac981377e)
											detected requently in waste water transformation product effluents/influents in Australia, Iceland, Denmark, Sweden, Finland, Norway, Spain, Mexico (https://pubs.acs.org/doi/full/10.1021/acs.est.8b00365)
82113-65-3	bis((Trifluoromethyl)sulfonyl)imide	0.336785	0.780495	30	0.365854	1.94	PFAS	parent			concentration of 1.9 ng/L in one bank filtration site in Germany (https://pubs.acs.org/doi/10.1021/acs.est.1c07949)
											concentration 10-100 ng/L in surface water in Germany (https://doi.org/10.1016/j.watres.2021.117645)
355-46-4	PFHxS	0.309875	0.421959	40	0.487805	1.65	PFAS				median concentration 2 ng/L in Germany groundwater sampled in 2021 (https://pubs.acs.org/doi/10.1021/acs.est.1c07949)
											mean concentration 12 ng/L in France groundwater sampled in 2011 (https://doi.org/10.1016/j.scitotenv.2015.01.110)
											median concentration 1 ng/L in The Netherlands groundwater sampled in 2021 (https://doi.org/10.1016/j.scitotenv.2023.164420)
882-09-7	Clorofibric Acid	0.290457	0.305858	5	0.0609756	-0.58	Pharmaceuticals & TPs	parent/TP	Clofibrate		mean concentration 31 ng/L in France groundwater sampled in 2011 (https://doi.org/10.1016/j.scitotenv.2015.01.110)
377-38-8	PFBdiA	0.254884	0.416149	18	0.219512	-5.89	PFAS			first-time reported in groundwater	detected in river water (https://pubs.acs.org/doi/full/10.1021/acs.est.1c07987)
336-08-3	PFHxdiA	0.233069	1.03542	15	0.182927	N/A	PFAS			first-time reported in groundwater	detected in river water (https://pubs.acs.org/doi/full/10.1021/acs.est.1c07987)
1763-23-1	PFOS	0.22422	0.799815	36	0.439024	3.05	PFAS				median concentration 1 ng/L in Germany groundwater sampled in 2021 (https://pubs.acs.org/doi/10.1021/acs.est.1c07949)
											mean concentration 22 ng/L in France groundwater sampled in 2011 (https://doi.org/10.1016/j.scitotenv.2015.01.110)
											median concentration 1 ng/L in The Netherlands groundwater sampled in 2021 (https://doi.org/10.1016/j.scitotenv.2023.164420)
											median concentration 0.033 ng/L in China groundwater sampled in 2022 (https://pubs.acs.org/doi/full/10.1021/acs.est.4c09020)
3934-16-5	MPSA	0.220145	1.09942	43	0.52439	-2.21	Industrial chemicals & TPs	parent		first-time reported in groundwater	median concentration in surface water (Rhine & Mulde) 8 ng/L (https://doi.org/10.1016/j.watres.2024.122436)
106-20-7	Bis(2-ethylhexyl)amine	0.187915	23.6687	26	0.317073	2.65	Industrial chemicals & TPs	parent		first-time reported in water	No record on its detection in water sample
423-41-6	PFPrS	0.182111	0.206596	52	0.634146	-0.45	PFAS				median concentration 1 ng/L in Germany groundwater sampled in 2021 (https://pubs.acs.org/doi/10.1021/acs.est.1c07949)
											mean cocnentration above 1000 ng/L in groundwater from USA sampled in 2011-2014 (https://pubs.acs.org/doi/full/10.1021/acs.estlett.5b00049)
											mean cocnentration 0.186 ng/L in groundwater from USA sampled in 2011-2014 (https://pubs.acs.org/doi/full/10.1021/acs.estlett.5b00049)
											median cocnentration 1 ng/L in groundwater from the Netherland sampled in 2021 (https://doi.org/10.1016/j.scitotenv.2023.164420)
375-95-1	PFNA	0.170547	0.291748	27	0.329268	2.28	PFAS				median concentration 0.3 ng/L in Germany groundwater sampled in 2021 (https://pubs.acs.org/doi/10.1021/acs.est.1c07949)
											mean concentration 18 ng/L in France groundwater sampled in 2011 (https://doi.org/10.1016/j.scitotenv.2015.01.110)
											median concentration 0.37 ng/L in The Netherlands groundwater sampled in 2021 (https://doi.org/10.1016/j.scitotenv.2023.164420)
104206-82-8	Mesotrione	0.151539	0.151539	2	0.0243902	-2.26	Pesticides & TPs	parent			max concentration of 100 ng/L in groundwater impacted by agriculture events in Swiss Jura sampled in 2021 (https://doi.org/10.1016/j.watres.2024.122412)
2706-91-4	PFPeS	0.145923	0.189563	40	0.487805	0.95	PFAS				median concentration 1 ng/L in Germany groundwater sampled in 2021 (https://pubs.acs.org/doi/10.1021/acs.est.1c07949)
											median concentration 2 ng/L in The Netherlands groundwater sampled in 2021 (https://doi.org/10.1016/j.scitotenv.2023.164420)
											median concentration 0.003 ng/L in China groundwater sampled in 2022 (https://pubs.acs.org/doi/full/10.1021/acs.est.4c09020)
354-88-1	PFEtS	0.13064	0.169544	46	0.560976	-1.15	PFAS				mean cocnentration 10-100 ng/L in groundwater from USA sampled in 2011-2014 (https://pubs.acs.org/doi/full/10.1021/acs.estlett.5b00049)
											median concentration 0.05 ng/L in China groundwater sampled in 2022 (https://pubs.acs.org/doi/full/10.1021/acs.est.4c09020)
60805-12-1	Triflidic acid	0.0580056	0.0863801	17	0.207317	2.34	PFAS	parent		first-time reported in groundwater	concentration 1 ng/L level in surface water in Germany (https://doi.org/10.1016/j.watres.2021.117645)
1546-95-8	7-H-PFHpA	0.0554878	0.116784	24	0.292683	0.39	PFAS				median concentration 0.022 ng/L in China groundwater sampled in 2022 (https://pubs.acs.org/doi/full/10.1021/acs.est.4c09020)
376-73-8	PFPediA	0.0245411	0.0552249	12	0.146341	-5.22	PFAS			first-time reported in groundwater	detected in river water (https://pubs.acs.org/doi/full/10.1021/acs.est.1c07987)
52299-25-9	4:4 PFPiA	0.00823248	0.0107011	14	0.170732	3.32	PFAS	parent		first-time reported in water	No record on its detection in water sample. "Exact information on the use of C4/C4 PFPiA-based products is not available, but they may have been used as replacements for long-chain PFCAs and PFSAs in some applications according to patents.There is no information on the amounts of C4/C4 PFPiA used, except that it has been registered in the EU with an annual production below 10 t" (https://doi.org/…

## Sheet: Table S6
Samples	Groundwater bodies	PFAS (ng/L)	Pesticides & TPs (ng/L)	Pharmaceuticals & TPs (ng/L)	Industrial chemials & TPs (ng/L)	SUM PM chemicals (ng/L)
GW-1	GWB_2	57.669	60.427	101.108	490.319	709.523
GW-2	GWB_23	4697.44	943.276	9389.61	67221.5	82251.8
GW-3	GWB_23	3901.68	811.947	6905.11	87930.1	99548.8
GW-4	GWB_23	4428.7	1361.76	8426.99	89230.9	103448
GW-5	GWB_22	4114.82	826.608	339.004	19039	24319.4
GW-6	GWB_13	1247.43	2494.85	1174.43	17273.5	22190.2
GW-7	GWB_22	3931.06	666.13	2046.57	8544.92	15188.7
GW-8	GWB_1	313.969	70.8521	168.1	2690.02	3242.94
GW-9	GWB_9	5253.4	246.841	1103.12	23777.8	30381.2
GW-10	GWB_13	1183.57	374.469	132.238	9125.16	10815.4
GW-11	GWB_1	1122.33	210.083	569.251	29449.3	31350.9
GW-12	GWB_1	1294.25	223.309	169.304	9520.43	11207.3
GW-13	GWB_25	1697.93	224.508	89.3233	5606.38	7618.14
GW-14	GWB_2	6176.72	1155.45	117.549	4940.91	12390.6
GW-15	GWB_2	5101.07	2728.35	278.498	37412.6	45520.5
GW-16	GWB_2	7914.49	3210.42	252.874	16757.1	28134.8
GW-17	GWB_1	725.508	132.576	116.428	6571.92	7546.43
GW-18	GWB_10	17199.5	1520.5	18654.4	72633.9	110008
GW-19	GWB_11	3848.93	46308	1380.73	178247	229784
GW-20	GWB_11	776.84	81.9701	137.213	12514.2	13510.3
GW-21	GWB_13	5257.13	1930.23	2281.01	176437	185906
GW-22	GWB_1	749.885	126.949	308.904	8903.51	10089.2
GW-23	GWB_4	9804.94	3457.27	76.9972	10923.7	24262.9
GW-24	GWB_10	7731.53	3569.09	500.745	17059.8	28861.1
GW-25	GWB_4	10839.6	2282.59	319.164	13104.4	26545.8
GW-26	GWB_4	1014.03	436.77	88.5828	3322.58	4861.97
GW-27	GWB_9	11234.9	1809.74	543.336	33943.8	47531.7
GW-28	GWB_21	2405.75	3443.21	345.082	23587.3	29781.4
GW-29	GWB_1	894.726	220.914	1325.45	9012.35	11453.4
GW-30	GWB_21	8761.86	10626.6	632.19	36847.4	56868.1
GW-31	GWB_21	4626.18	89.0756	201.259	20304.9	25221.4
GW-32	GWB_4	3620.89	248.89	150.777	5953.81	9974.37
GW-33	GWB_22	2360.43	442.116	122.863	9588.78	12514.2
GW-34	GWB_25	3740.46	1103.15	107.158	4242.74	9193.51
GW-35	GWB_9	10702.4	9268.68	628.966	25155.3	45755.4
GW-36	GWB_24	1751.31	16638.3	968.64	43536	62894.3
GW-37	GWB_1	3024.36	283.479	224.934	9568.11	13100.9
GW-38	GWB_1	2111.59	291.14	999.913	21335.6	24738.2
GW-39	GWB_1	1435.31	328.272	685.334	18931.9	21380.8
GW-40	GWB_3	256.68	225.99	632.865	15852.5	16968
GW-41	GWB_24	319.378	96.94	93.0636	13309	13818.4
GW-42	GWB_13	2366.78	926.612	73.3667	3467.44	6834.2
GW-43	GWB_12	1991.55	634.729	253.469	13048.9	15928.7
GW-44	GWB_1	14243.9	383.2	412.853	20186.3	35226.2
GW-45	GWB_10	5588.09	484.266	141.491	27693.5	33907.4
GW-46	GWB_9	1412.6	6522.62	325.14	28576	36836.4
GW-47	GWB_3	9064.83	1452.11	234.791	4097.71	14849.4
GW-48	GWB_6	2044.65	279.064	3391.98	12999.7	18715.4
GW-49	GWB_19	4024.64	98.0414	687.788	3980.23	8790.7
GW-50	GWB_5	1313.55	1603.22	3292.7	17774.8	23984.3
GW-51	GWB_5	1664.71	614.627	1012.77	12171.3	15463.4
GW-52	GWB_15	11915	4150.11	232.487	2224.62	18522.2
GW-53	GWB_15	11980.2	5430.01	1345.48	7032.48	25788.1
GW-54	GWB_15	2678.47	5599.48	1218.25	18213.4	27709.6
GW-55	GWB_15	2667.17	229.486	12810.6	84174.6	99881.8
GW-56	GWB_5	4641.35	16707.9	1130.43	35051.2	57530.9
GW-57	GWB_5	4838.69	5598.18	1303.6	16626	28366.5
GW-58	GWB_5	8021.44	131.293	786.764	26228.9	35168.4
GW-59	GWB_5	2979.69	5992.13	1332.94	22071.3	32376
GW-60	GWB_16	2180.1	4512.14	10637.7	108809	126139
GW-61	GWB_16	7976.3	8416.99	555.011	4173.42	21121.7
GW-62	GWB_16	322.972	83.3364	1952.48	16350.3	18709.1
GW-63	GWB_16	9382.13	1500.79	1715.6	14535.8	27134.4
GW-64	GWB_8	4365.72	938.053	2621.18	15898.8	23823.8
GW-65	GWB_7	6531.97	296.67	1662.46	8380.47	16871.6
GW-66	GWB_7	2.56242	145.564	1303.35	4338.86	5790.33
GW-67	GWB_7	946.158	311.811	4048.97	19631.6	24938.5
GW-68	GWB_5	977.134	1019.66	9779.18	48030	59806
GW-69	GWB_5	3260.13	502.644	1958.24	9455.8	15176.8
GW-70	GWB_5	2855.12	585.928	1580.8	8388.44	13410.3
GW-71	GWB_18	339.062	104.768	728.166	3795.49	4967.49
GW-72	GWB_15	10690.6	1214.28	604.576	3489.85	15999.3
GW-73	GWB_15	4783.74	34692.3	4544.5	57935.4	101956
GW-74	GWB_14	1373.69	106.508	1734.82	7312.79	10527.8
GW-75	GWB_14	1252.66	227.366	3866.36	11534.8	16881.2
GW-76	GWB_15	1964.07	3218.24	1745.76	6338.02	13266.1
GW-77	GWB_15	1663.95	720.978	475.547	2380.57	5241.05
GW-78	GWB_17	15455.8	5064.83	436.875	13341.4	34298.9
GW-79	GWB_17	125.714	57.4885	871.278	2916.48	3970.96
GW-80	GWB_20	110.636	96157.2	7956.57	102477	206702
GW-81	GWB_20	2398.11	67.7499	689.978	1855.15	5010.98
GW-82	GWB_20	5041.17	3887.74	4002.19	11377.5	24308.6

## Sheet: Table S7
CAS		Concentration median (ng/L) (n = detect count)	Concentration mean (ng/L) (n = detect count)	detection count (n = 82)	detection frequency (DF)	logD (pH=7.4) by Chemicalize	Koc (L/kg) by CompTox	Water Solubility (mg/L) by ECOSAR	primary use category	parent/TP	TP of	GW-1	GW-2	GW-3	GW-4	GW-5	GW-6	GW-7	GW-8	GW-9	GW-10	GW-11	GW-12	GW-13	GW-14	GW-15	GW-16	GW-17	GW-18	GW-19	GW-20	GW-21	GW-22	GW-23	GW-24	GW-25	GW-26	GW-27	GW-28	GW-29	GW-30	GW-31	GW-32	GW-33	GW-34	GW-35	GW-36	GW-37	GW-38
149-30-4	Benzothiazole-2-thiol	5457.09	10985.1	13	0.158537	2.63	178	120	Industrial chemicals & TPs	parent/TP	S-(2-Benzothiazolyl)cysteine/ 2-(Methylsulfanyl)-1,3-benzothiazole	ND	ND	ND	ND	46.6629	605.936	ND	ND	ND	ND	ND	ND	ND	ND	ND	90.4836	ND	ND	ND	ND	ND	ND	ND	ND	ND	ND	ND	ND	ND	7252.94	ND	ND	ND	ND	1425.48	ND	ND	ND
76-05-1	TFA	2968.87	4205	81	0.987805	-2.62	4.07	362710	PFAS			47.6329	4584.98	3806.28	4306.44	4033.28	1228.48	3814.34	297.987	5012.71	1158.89	1077.49	1252.28	1661.09	6151.88	5047.84	7888.29	560.745	16706.5	3805.23	672.648	5197.42	702.771	9776.89	7693.23	10726	1000.19	11199.3	2370.13	876.758	8711.63	4560.65	3604.28	2325.76	3713.13	10673.7	1716.09	2970.4	2035.68
5329-14-6	Sulfamic acid	2203.55	19894.7	28	0.341463	-3.79	N/A	147000	Industrial chemicals & TPs	parent		ND	45436.7	66711.6	66369.5	12332	8482.55	ND	ND	2249.3	ND	ND	ND	ND	1416.32	22246.6	ND	1029.12	ND	128256	ND	155324	1448.59	ND	1106.62	1038.24	104.638	ND	4450.08	1219.26	1027.37	ND	ND	ND	ND	ND	2157.8	ND	ND
626-67-5	N-Methylpiperidine	1732.33	3368.29	75	0.914634	-1.52	77.6	167000	Industrial chemicals & TPs	parent		4.54133	34.1778	54.7767	ND	8.19912	192.494	86.1086	26.1299	145.215	5154.03	2166.82	2539.73	496.007	ND	1732.33	10242.9	2070.56	37528.1	5356.68	2352.23	6507.37	2188.02	6118.72	845.06	1773.54	400.789	18120.6	7343.17	1450.86	16830.5	669.18	3072.4	186.64	340.107	10991.4	14643.9	3361.69	428.906
75-75-2	Methanesulfonic acid	1118.72	2726.62	17	0.207317	-3.34	4.37	1000000	Industrial chemicals & TPs	parent/TP	Busulfan	ND	ND	ND	ND	ND	ND	ND	ND	3023.72	ND	1646.51	ND	ND	ND	ND	ND	ND	ND	ND	ND	1223.71	ND	ND	ND	ND	651.218	ND	ND	ND	ND	ND	ND	7077.9	ND	ND	ND	ND	16369.4
68-12-2	DMF	1071.97	1619.42	82	1	-0.63	8.55	1000000	Industrial chemicals & TPs	parent		207.724	2823.64	2261.57	2742.91	854.997	815.958	1773.28	1040.53	5695.9	1030.95	1541.5	2179.57	808.506	781.292	1709.6	1506.83	652.779	5766.89	2413.61	1048.9	745.906	1066.14	927.061	1011.01	807.06	467.508	2475.06	1640.78	1323.91	2460.57	513.306	581.346	708.587	825.451	3296.03	3870.84	1338.27	1077.8
95-16-9	BTH	1021.27	1647.24	78	0.95122	2.11	296	4300	Industrial chemicals & TPs	parent/TP	Benzothiazole-2-thiol	33.6251	1495.23	1003.84	1908.85	753.626	510.5	1038.71	549.059	3756.3	ND	1995.43	ND	697.223	866.894	ND	ND	711.182	6462.58	3423.94	1109.91	984.882	1312.5	837.684	1101.23	785.268	552.434	3306.79	1655.57	1490.9	2695.73	605.794	752.896	643.584	690.132	3926.81	3650.7	1066.63	978.105
105-60-2	CPL	758.164	1669.03	82	1	0.31	21.8	772000	Industrial chemicals & TPs	parent		1.70843	430.868	233.173	276.596	137.247	126.428	273.305	110.966	1170.94	618.732	1558.27	1493.07	733.851	483.724	1610.96	1181.26	364.155	6384.11	1264.53	507.579	1402.58	571.472	527.796	2188.74	1229.39	246.673	2261.44	1049.5	1097.34	3427.63	303.427	486.036	188.544	844.337	1720.8	2282.07	592.776	447.757
N/A	Chlorthalonil R471811	726.474	1775.32	18	0.219512	-1.71	447	88619.2	Pesticides & TPs	TP	Chlorthalonil	ND	ND	ND	ND	ND	ND	ND	ND	ND	ND	ND	ND	ND	ND	1051.59	ND	ND	ND	ND	ND	ND	ND	401.361	3292.79	ND	ND	ND	ND	ND	6439.06	ND	ND	ND	ND	ND	ND	ND	ND
52722-86-8	HHTMP	604.455	1673.24	82	1	-1.95	110	138609	Industrial chemicals & TPs	parent		106.384	565.079	485.935	616.511	345.687	148.602	440.795	407.232	1258.03	293.068	2029.33	745.592	334.956	285.403	337.545	526.778	226.456	1780.03	795.785	300.015	323.213	283.563	215.977	431.187	363.951	183.24	882.454	565.813	359.902	652.82	184.52	379.756	153.661	102.08	1035.52	421.008	154.855	159.215
98-33-9	3-Methylsulphanilic acid	363.971	3944.47	17	0.207317	-1.54	85.1	10376.5	Industrial chemicals & TPs	parent		ND	ND	ND	ND	ND	ND	ND	ND	ND	ND	ND	ND	ND	ND	ND	ND	ND	ND	29031.4	ND	2523.32	ND	ND	8717	ND	ND	ND	5317.17	ND	ND	ND	ND	ND	ND	ND	6089.56	ND	ND
619-05-6	3,4-Diaminobenzoic acid	344.462	729.862	23	0.280488	-1.99	43.7	57488.7	Industrial chemicals & TPs	parent		ND	ND	ND	ND	ND	ND	ND	ND	ND	ND	ND	ND	ND	ND	ND	ND	ND	ND	ND	ND	ND	ND	ND	ND	ND	ND	ND	ND	ND	ND	ND	ND	ND	ND	ND	ND	ND	ND
114-07-8	Erythromycin	325.794	347.961	5	0.0609756	0.99	44700	4.23911	Pharmaceuticals & TPs	parent		ND	ND	ND	ND	ND	ND	ND	ND	ND	ND	ND	ND	ND	ND	ND	ND	ND	ND	ND	ND	325.794	191.394	ND	189.649	ND	ND	ND	ND	354.515	ND	ND	ND	ND	ND	ND	ND	ND	678.455
7601-90-3	Perchloric acid	304.874	774.181	59	0.719512	-2.47	N/A	1e+06	Industrial chemicals & TPs	parent		ND	199.275	250.899	277.889	37.3328	299.349	ND	ND	1992.42	963.348	ND	ND	40.4192	255.538	918.108	1340.2	433.102	1307.37	195.959	608.997	895.503	901.499	1583.41	487.85	5769.31	ND	3487.98	ND	576.724	633.687	ND	83.8447	ND	79.7058	ND	739.124	1282.55	ND
288-88-0	1H-1,2,4-Triazole	263.13	717.98	10	0.121951	-0.41	6.54	99585.9	Pesticides & TPs	parent/TP	Bitertanol/ Cyproconazole/ Difenoconazole metabolite/ Epoxiconazole/ Fenbuconazole/ Fluquinconazole/ Paclobutrazol/ Penconazole/ Prothioconazole/ Tebuconazole/ Triadimenol	ND	251.614	94.8804	579.714	ND	ND	ND	ND	ND	ND	ND	ND	ND	ND	ND	ND	ND	ND	2449.28	ND	ND	ND	ND	ND	108.934	ND	ND	ND	ND	ND	ND	ND	ND	ND	ND	1079.42	ND	ND
62-49-7	Choline	225.841	722.977	65	0.792683	-4.66	12	1000000	Pharmaceuticals & TPs	parent		2.8729	ND	331.304	129.411	33.5707	58.0722	607.451	51.4201	292.548	35.7712	131.383	ND	ND	ND	ND	126.812	25.6661	6363.45	ND	47.8274	72.7859	21.9789	4.26813	10.9537	94.803	0.186672	ND	25.9188	692.852	ND	75.2612	16.0812	ND	ND	144.455	201.791	ND	ND
2687-91-4	1-Ethyl-2-pyrrolidinone	210.079	521.949	82	1	0	61.7	114827	Industrial chemicals & TPs	parent		2.92376	64.1472	59.5435	59.1567	33.6466	987.354	502.001	161.794	1697.5	797.343	2077.51	1520.14	807.495	559.58	762.359	1150.09	321.869	3357.95	1524.05	501.62	459.535	444.76	466.585	714.433	712.3	207.675	2434.05	988.718	365.551	846.843	222.626	270.844	191.573	756.195	2014.68	3526.64	765.269	577.253
58-08-2	Caffeine	201.673	517.212	82	1	-0.55	61.7	21600	Pharmaceuticals & TPs	parent		8.02789	376.331	293.689	373.904	119.07	120.975	119.598	74.1084	605.024	40.9084	196.012	78.1929	44.2249	76.8739	129.658	81.4547	45.4477	8455.49	239.952	54.8048	1406.47	54.1705	23.0605	102.134	141.392	55.1411	398.568	213.376	129	464.927	72.9828	67.5977	81.3515	62.7532	347.247	469.577	141.097	54.8878
107-35-7	Taurine	199.306	218.681	10	0.121951	-2.62	5.75	80700	Pharmaceuticals & TPs	parent		ND	ND	ND	ND	ND	355.753	ND	ND	ND	ND	ND	ND	ND	ND	ND	ND	ND	ND	ND	ND	ND	ND	ND	ND	ND	ND	ND	ND	ND	19.0604	ND	ND	ND	ND	ND	ND	ND	ND
172960-62-2	Metazachlor-ESA	169.037	430.517	65	0.792683	-0.74	355	1.55355	Pesticides & TPs	TP	Metazachlor	ND	278.022	265.214	264.238	276.572	359.457	406.803	ND	12.6459	27.5174	ND	ND	4.08406	904.264	728.599	2236.97	33.4905	814.881	306.578	12.616	605.629	ND	2784.81	ND	1814.65	286.422	874.049	109.437	45.1822	101.133	ND	45.4669	171.996	569.58	4963.83	743.186	72.0783	82.6126
7305-71-7	2-Amino-5-methylthiazole	134.754	254.789	81	0.987805	1.13	21.9	7073.12	Industrial chemicals & TPs	parent		35.3104	318.199	236.223	315.144	186.276	76.2446	150.068	81.0492	430.87	36.935	230.937	91.7519	46.3263	74.0875	78.2301	177.18	53.093	265.2	213.932	70.3473	60.2149	79.6179	78.6861	53.4269	34.2064	55.4769	109.281	85.0243	84.5364	285.357	36.8176	77.1248	56.741	45.9929	164.952	276.34	58.3417	75.7898
6425-39-4	2,2'-Dimorpholinyldiethyl ether	128.605	643.171	26	0.317073	-0.49	275	1e+06	Industrial chemicals & TPs	parent		0.265858	ND	ND	ND	ND	ND	ND	ND	ND	ND	ND	ND	ND	ND	ND	ND	ND	ND	ND	ND	ND	ND	ND	ND	ND	ND	ND	ND	ND	ND	ND	ND	ND	ND	ND	ND	ND	ND
75-93-4	Methyl sulfate	127.697	123.857	6	0.0731707	-2.84	2.95	1e+06	Industrial chemicals & TPs	parent		ND	ND	161.297	94.0972	165.947	ND	ND	ND	ND	ND	ND	ND	ND	ND	ND	ND	ND	ND	ND	ND	ND	ND	ND	ND	ND	72.1696	ND	ND	ND	ND	ND	ND	ND	ND	ND	ND	ND	244.473
826-36-8	Triacetonamine	114.778	339.729	77	0.939024	0.49	32.4	524543	Industrial chemicals & TPs	parent		6.21203	128.73	104.158	87.4627	40.3729	35.533	181.976	35.0049	311.303	80.4638	178.961	54.1654	38.8412	31.2228	31.3209	148.545	50.241	651.915	246.971	84.9118	532.689	16.1657	23.8232	ND	ND	21.4095	76.9061	ND	74.0663	ND	57.1922	43.6985	40.9593	44.5344	ND	114.778	28.2674	198.218
315-30-0	Allopurinol	114.23	114.23	2	0.0243902	-2.98	29.5	823433	Pharmaceuticals & TPs	parent		ND	ND	ND	ND	ND	ND	ND	ND	ND	ND	ND	ND	ND	ND	ND	ND	ND	ND	ND	ND	ND	ND	ND	ND	ND	ND	ND	ND	ND	ND	ND	ND	ND	ND	ND	ND	ND	ND
66322-66-5	Propranolol glucuronide	109.962	109.962	1	0.0121951	-1.34	51.3	227.544	Pharmaceuticals & TPs	TP	Propranolol	ND	ND	ND	ND	ND	ND	ND	ND	ND	ND	ND	ND	ND	ND	ND	ND	ND	ND	ND	ND	ND	ND	ND	ND	ND	ND	ND	ND	ND	ND	ND	ND	ND	ND	ND	ND	ND	ND
108-78-1	Melamine	103.26	517.809	82	1	-2.34	23.4	3230	Industrial chemicals & TPs	parent/TP	Cyromazine	10.4668	9533.24	10629.4	5390.07	66.8379	647.189	1552.95	13.1689	580.156	23.1915	422.496	161.397	36.7153	25.1323	87.2482	57.5435	17.583	1544.17	188.701	83.0541	310.125	40.9199	16.2599	161.116	229.107	89.215	58.9936	85.9498	468.38	103.369	51.134	35.1668	18.7976	13.0625	220.807	72.1788	390.941	103.15
2855-13-2	Isophoronediamine	95.0613	2185.63	21	0.256098	-4.16	97.7	25192.1	Industrial chemicals & TPs	parent		10.3859	ND	ND	ND	56.4697	19.3197	ND	ND	ND	ND	85.8332	ND	ND	ND	ND	ND	ND	ND	ND	120.812	ND	ND	ND	ND	ND	ND	ND	ND	156.908	ND	264.886	ND	ND	ND	ND	ND	ND	ND
280-57-9	DABACO	94.4089	390.686	36	0.439024	-2.47	41.4	450000	Industrial chemicals & TPs	parent		0.571149	739.298	715.749	706.732	ND	ND	ND	ND	ND	ND	ND	ND	ND	ND	ND	ND	ND	436.793	ND	ND	53.3061	ND	ND	ND	ND	ND	ND	ND	67.8318	ND	ND	ND	ND	ND	ND	196.698	86.7398	ND
6339-19-1	Chloridazon-desphenyl	87.8021	3649.93	52	0.634146	-0.8	63.1	87821.5	Pesticides & TPs	TP	Chloridazon	ND	115.793	99.7456	124.26	259.03	485.685	48.7815	ND	ND	44.2285	ND	ND	2.83589	5.72097	332.151	420.509	ND	22.1096	36850.1	10.9437	119.806	ND	107.609	68.1322	7.82636	5.91376	ND	ND	ND	3761.19	ND	ND	39.8555	54.8282	2648.66	1022.21	12.8969	18.5418
120-18-3	2-Naphthalenesulfonic acid	81.2335	222.122	10	0.121951	-0.23	1020	60000	Industrial chemicals & TPs	parent		ND	ND	ND	ND	ND	1271.27	ND	139.22	ND	ND	406.036	ND	ND	ND	ND	ND	ND	ND	ND	ND	ND	ND	ND	ND	ND	ND	ND	ND	ND	ND	ND	ND	88.5596	ND	ND	ND	ND	ND
33665-90-6	Acesulfame	76.3923	189.555	39	0.47561	-3.06	22.4	587463	Industrial chemicals & TPs	parent		5.60817	148.992	74.7073	76.3923	41.7284	86.7153	733.593	ND	19.2362	ND	56.7469	31.4696	360.178	ND	ND	ND	547.074	ND	2956.64	ND	ND	187.519	ND	ND	ND	ND	ND	ND	7.35242	20.2176	53.733	ND	62.2051	326.718	ND	ND	169.284	136.357
152019-73-3	Metolachlor OA	74.4101	120.923	82	1	-0.57	81.3	992.863	Pesticides & TPs	TP	Metolachlor	38.0104	50.2899	47.6568	51.162	96.1659	36.1838	43.3641	45.7139	32.3806	284.938	149.811	184.457	164.689	209.748	145.007	158.949	61.4004	51.0571	104.875	25.8227	116.547	49.0883	92.0919	90.9789	158.783	110.39	155.534	1354.25	91.8404	46.7149	46.9861	127.987	137.839	428.261	516.985	66.0115	92.2968	91.2638
73590-58-6	Omeprazole	61.0757	54.3381	7	0.0853659	2.43	933	63.202	Pharmaceuticals & TPs	parent		3.80987	ND	ND	ND	ND	ND	ND	ND	ND	ND	ND	ND	ND	ND	ND	ND	ND	ND	ND	ND	ND	ND	ND	ND	ND	ND	ND	ND	ND	ND	ND	ND	ND	ND	ND	ND	ND	ND
1378818-03-1	2-H-PF3OBA	54.1189	64.2775	4	0.0487805	-1.87	N/A	122820	PFAS			ND	ND	ND	ND	ND	ND	ND	ND	ND	ND	ND	ND	ND	ND	ND	ND	126.201	ND	ND	72.2346	ND	ND	ND	ND	ND	ND	ND	ND	ND	ND	36.0031	ND	ND	ND	ND	ND	ND	ND
112006-75-4	N,N-Dimethylnicotinamide-2-sulfonamide	52.3825	516.083	51	0.621951	-0.79	66.1	90376	Pesticides & TPs	TP	Nicosulfuron	0.459292	43.6688	46.9987	53.609	27.8096	1.05214	33.6025	ND	ND	ND	12.9862	ND	ND	ND	362.56	188.074	ND	ND	ND	ND	56.9118	ND	3.28479	8.00087	66.0111	7.66336	426.099	1847.29	14.2874	10.0353	ND	ND	27.744	1.71682	436.07	140.679	11.3155	5.29939
111-92-2	Dibutylamine	51.0551	121.635	82	1	-0.71	45.7	3500	Industrial chemicals & TPs	parent/TP	Carbosulfan	5.72225	45.2717	35.8136	142.554	42.314	1639.35	50.2826	21.8537	258.584	30.3408	151.007	23.0091	10.6979	9.10367	33.7673	36.9667	18.8589	767.493	42.8812	45.4705	100.794	25.4893	10.8636	36.611	24.8807	16.0461	54.3691	35.9573	36.8401	104.627	32.5006	54.6296	18.9019	20.051	128.027	112.442	27.0435	23.7517
103-83-3	BDMA	50.9774	121.958	46	0.560976	0.4	77.6	12000	Industrial chemicals & TPs	parent		ND	ND	ND	ND	ND	ND	ND	ND	ND	ND	ND	ND	ND	ND	ND	ND	ND	249.29	ND	18.8682	77.5139	37.295	75.684	ND	ND	6.78087	571.202	317.974	20.4329	449.034	13.0677	41.4462	11.0501	57.7041	66.0976	597.942	39.2307	88.2199
102-71-6	Triethanolamine	43.3686	705.066	53	0.646341	-2.42	19.1	1000000	Industrial chemicals & TPs	parent		3.60262	121.681	419.305	3038.05	1798.26	66.0613	ND	23.4826	ND	ND	148.576	178.17	29.9707	ND	78.6916	50.8153	24.2219	3584.24	ND	29.8408	4181.22	ND	ND	60.0676	43.3686	27.196	ND	ND	23.2931	ND	29.8008	20.5787	30.0391	14.0674	85.4944	ND	39.9687	23.4314
70-55-3	p-Toluenesulfonamide	42.6822	67.6719	14	0.170732	1.09	64.6	3160	Industrial chemicals & TPs	parent/TP	Tolbutamide	ND	51.6311	7.05797	ND	ND	ND	ND	ND	ND	ND	14.9723	ND	ND	ND	ND	ND	ND	ND	92.3118	ND	ND	ND	ND	ND	ND	33.7332	ND	ND	ND	ND	ND	ND	ND	8.48813	ND	71.2036	6.27056	ND
941-57-1	BTSA	42.2055	166.533	42	0.512195	-0.4	33.9	255016	Industrial chemicals & TPs	parent/TP	Benzothiazole-2-thiol	ND	515.741	535.363	769.465	1049.23	ND	ND	ND	ND	ND	91.0002	45.0973	37.2043	21.9389	ND	ND	ND	ND	ND	ND	252.403	ND	ND	ND	ND	25.4272	48.4814	ND	ND	ND	52.7578	ND	50.009	ND	45.9828	ND	ND	75.7181
1184-84-5	Vinylsulfonate	39.5629	2693.32	15	0.182927	-2.6	3.16	1000000	Industrial chemicals & TPs	parent		ND	ND	ND	939.217	290.796	ND	ND	ND	ND	ND	14461.7	ND	ND	ND	ND	ND	ND	ND	ND	5385.46	ND	ND	ND	ND	ND	ND	ND	ND	3.03222	ND	17107.6	ND	ND	ND	ND	ND	ND	39.5629
22839-47-0	Aspartame	39.336	60.2588	8	0.097561	-2.25	166	1355.19	Industrial chemicals & TPs	parent		ND	ND	ND	ND	ND	ND	ND	ND	ND	ND	ND	ND	ND	ND	ND	ND	ND	ND	ND	ND	ND	ND	ND	ND	ND	ND	ND	ND	ND	ND	ND	ND	ND	ND	ND	ND	ND	ND
57-68-1	Sulfamethazine	31.8864	89.0952	6	0.0731707	0.21	145	1500	Pharmaceuticals & TPs	parent/TP	N4-Acetylsulfamethazine	ND	ND	ND	ND	ND	ND	ND	ND	ND	ND	ND	ND	ND	ND	ND	ND	ND	ND	ND	ND	ND	ND	ND	ND	22.6299	ND	ND	ND	84.8417	ND	ND	5.91781	ND	ND	ND	ND	ND	0.086363
54-11-5	(-)-Nicotine	29.6598	135.745	80	0.97561	-0.04	102	1000000	Pharmaceuticals & TPs	parent		1.7058	12.6431	49.9341	145.92	26.156	531.657	16.7279	6.54765	32.8861	9.87382	14.6798	22.3563	12.4598	10.414	16.1375	11.0825	8.97515	529.345	ND	ND	25.8832	8.10742	16.37	6.50708	12.5323	4.66353	25.2657	29.5818	15.2917	64.1804	13.2132	9.54546	4.02162	14.7551	58.1193	91.1805	16.4731	11.1385
5351-17-7	4-Aminobenzoic hydrazide	29.3245	87.9756	5	0.0609756	-0.3	75.9	18958	Industrial chemicals & TPs	parent		ND	ND	ND	ND	ND	ND	ND	ND	244.245	ND	ND	ND	ND	ND	ND	ND	ND	ND	ND	25.9038	ND	ND	ND	ND	ND	ND	ND	ND	29.3245	ND	ND	ND	ND	11.9101	ND	ND	ND	ND
661-82-5	3-Cl-PFPrA	28.9316	28.9316	1	0.0121951	-1.71	4.37	4090.34	PFAS			ND	ND	ND	ND	ND	ND	ND	ND	ND	ND	ND	ND	ND	ND	ND	ND	ND	28.9316	ND	ND	ND	ND	ND	ND	ND	ND	ND	ND	ND	ND	ND	ND	ND	ND	ND	ND	ND	ND
5205-93-6	MAPMA	28.6611	77.6895	8	0.097561	-1.47	91.2	28253.6	Industrial chemicals & TPs	parent		ND	ND	ND	ND	ND	ND	ND	ND	276.981	ND	ND	ND	ND	10.1756	ND	88.757	ND	33.0365	ND	ND	ND	ND	ND	ND	ND	ND	ND	ND	ND	ND	ND	ND	ND	ND	ND	ND	ND	ND
7365-45-9	HEPES	24.8148	116.252	24	0.292683	-3.22	132	1e+06	Pharmaceuticals & TPs	parent		0.282428	ND	ND	212.094	ND	9.70083	20.5163	ND	ND	ND	ND	ND	ND	ND	ND	ND	2.13051	ND	ND	ND	ND	ND	ND	103.444	ND	ND	ND	30.6214	ND	ND	ND	ND	ND	ND	ND	ND	ND	ND
83-67-0	Theobromine	22.8495	82.1379	81	0.987805	-0.78	70.8	330	Pharmaceuticals & TPs	parent/TP	Caffeine	2.17189	90.7398	42.107	76.5822	27.8829	9.33712	9.82981	4.06888	31.915	10.1858	20.1693	21.8478	6.71758	3.65262	26.0018	9.94936	5.41668	2280.7	272.037	5.57368	293.571	8.17448	3.99645	14.713	7.6599	3.19881	16.5027	10.4569	6.66977	29.2539	11.922	4.61216	6.54831	3.75968	32.7121	29.4077	12.7731	ND
101-77-9	MDA	20.3585	47.5411	19	0.231707	2.41	77.7	1000	Industrial chemicals & TPs	parent		ND	ND	ND	ND	20.3585	11.1645	ND	11.768	ND	12.8708	58.5252	ND	ND	ND	ND	ND	ND	ND	ND	ND	ND	ND	ND	13.4698	ND	ND	ND	ND	23.6521	ND	ND	ND	ND	13.421	ND	87.2861	28.3293	12.934
429679-87-8	FAP	19.9094	48.5497	14	0.170732	N/A	N/A	N/A	PFAS	parent		1.27624	ND	ND	ND	ND	ND	ND	ND	ND	ND	ND	ND	ND	ND	ND	ND	ND	188.187	ND	5.56447	17.7893	ND	ND	ND	ND	ND	ND	ND	ND	14.1717	ND	ND	ND	ND	ND	ND	ND	ND
138-25-0	Dimethyl 5-sulfoisophthalate	18.4952	29.5472	38	0.463415	-1.22	105	326598	Industrial chemicals & TPs	parent		ND	ND	ND	ND	ND	ND	ND	ND	ND	47.6722	ND	40.6537	ND	ND	66.4426	77.46	ND	ND	77.1534	ND	ND	ND	ND	50.7963	68.0103	ND	ND	31.8183	ND	26.5858	8.42313	ND	ND	ND	ND	ND	ND	ND
56980-93-9	Celiprolol	17.4598	24.9454	42	0.512195	-0.43	2340	285.348	Pharmaceuticals & TPs	parent		42.7381	ND	ND	ND	ND	ND	ND	ND	ND	ND	ND	ND	ND	ND	67.3154	ND	ND	65.8649	ND	ND	ND	ND	ND	ND	ND	ND	39.78	ND	ND	15.9015	ND	ND	ND	ND	ND	16.982	ND	22.4428
27503-81-7	Ensulizole	17.1538	38.046	29	0.353659	0.09	288	23630.5	Pharmaceuticals & TPs	parent		7.46468	189.344	66.8812	ND	ND	50.7549	328.947	ND	ND	ND	ND	ND	ND	ND	ND	ND	ND	18.3008	ND	ND	33.6042	ND	ND	17.1538	ND	ND	51.5398	10.9762	ND	ND	ND	ND	ND	ND	ND	ND	ND	ND
205939-58-8	Dimethenamid-P Metabolite M27	15.5809	45.7941	51	0.621951	-0.79	102	1.09823	Pesticides & TPs	TP	Dimethenamid-P	1.12126	44.4377	57.2822	53.1879	68.3247	55.9941	73.599	ND	ND	2.41088	ND	ND	ND	ND	61.6249	58.4815	ND	ND	80.2484	ND	105.572	ND	31.9238	6.82976	33.5778	ND	179.867	ND	ND	2.12621	1.1826	5.20978	32.6268	5.80111	565.781	21.373	15.5809	4.77327
813-78-5	Dimethyl phosphate	15.0521	15.7321	49	0.597561	-2.64	3.89	347197	Pesticides & TPs	TP	Trichloroform	8.02815	16.2669	11.6582	14.9035	13.1586	21.9326	14.0226	17.1899	2.80767	8.63133	13.8024	11.0145	12.9067	21.7102	12.9039	17.0358	19.2059	20.4734	15.9464	12.3031	16.2165	19.1836	19.2792	18.0442	17.788	17.9621	23.2914	12.1069	19.0215	19.596	22.3825	46.6115	15.2875	20.9718	12.008	15.0521	23.2618	12.3853
56038-13-2	Sucralose	14.0037	331.967	23	0.280488	-0.47	28.2	109797	Industrial chemicals & TPs	parent		ND	2343.89	1760.59	2089.76	336.415	ND	199.257	ND	ND	ND	ND	ND	5.11286	ND	ND	ND	ND	ND	640.882	ND	ND	10.9284	ND	ND	ND	ND	ND	ND	ND	ND	4.42046	ND	ND	5.57039	ND	ND	10.8196	53.9101
1912-24-9	Atrazine	13.6233	210.342	78	0.95122	2.2	159	34.7	Pesticides & TPs	parent		4.67547	14.1649	16.6496	19.7337	39.4962	3.59782	7.46975	1.60049	20.3056	3.52997	6.93937	1.61231	1.3133	ND	1.36324	65.8974	11.4908	536.99	34.4571	13.2585	11.495	51.4503	6.94651	62.5732	48.4102	4.55552	128.42	61.1383	43.4781	34.417	12.1209	13.9881	7.52171	7.0029	30.4506	12135.9	31.5468	36.1358
657-24-9	Metformin	12.5818	126.809	53	0.646341	-5.62	9.55	1000000	Pharmaceuticals & TPs	parent		3.36773	957.053	86.36	70.6942	12.5818	8.01685	32.7046	9.43718	44.1748	11.8409	28.941	24.0612	10.5139	10.9352	16.1223	22.3517	10.6356	60.2757	33.7218	10.5055	8.20641	13.7659	8.9125	11.62	10.2042	5.64095	5.6049	13.4377	15.6386	24.8655	8.65158	8.33542	7.40364	7.38818	36.0537	37.7789	23.3401	11.6393
108-80-5	Cyanuric acid	12.5166	183.74	36	0.439024	-1.04	40.4	2000	Industrial chemicals & TPs	parent/TP	Simazine/Propazine	ND	ND	124.144	409.107	ND	53.3206	86.4498	ND	11.0998	ND	ND	370.949	ND	ND	28.573	ND	ND	244.797	11.5619	ND	247.202	ND	ND	37.4482	193.895	73.9518	ND	ND	92.5744	6.1258	ND	ND	ND	ND	5.47629	4243.49	ND	ND
102-69-2	Tripropylamine	12.3966	12.3966	2	0.0243902	-0.56	135	748	Industrial chemicals & TPs	parent		ND	ND	ND	ND	ND	ND	ND	ND	ND	ND	ND	ND	ND	ND	ND	ND	ND	ND	ND	ND	ND	ND	ND	ND	ND	ND	ND	ND	ND	ND	12.4177	12.3756	ND	ND	ND	ND	ND	ND
83-07-8	4-Aminoantipyrine	11.5468	99.5661	5	0.0609756	0.33	214	728000	Pharmaceuticals & TPs	parent/TP	4-Acetamidoantipyrine/ 4-Formylaminoantipyrine/ Aminopyrine	ND	ND	ND	ND	ND	ND	ND	ND	ND	ND	ND	ND	ND	ND	ND	ND	ND	ND	ND	ND	ND	ND	ND	16.2122	ND	ND	ND	ND	ND	ND	ND	ND	ND	ND	ND	ND	ND	ND
7365-82-4	Aces	11.1357	11.4479	30	0.365854	-3.81	174	1000000	Pharmaceuticals & TPs	parent		ND	24.631	28.1648	17.9873	ND	12.6378	16.3981	ND	ND	4.76368	ND	ND	4.97215	ND	ND	ND	ND	13.1896	9.02228	ND	23.1594	ND	ND	10.7075	5.69008	4.89404	ND	ND	ND	ND	ND	11.4487	ND	4.56887	6.69684	11.7282	15.937	18.7719
461-58-5	Dicyandiamide	10.6919	52.4822	27	0.329268	-1.03	6.61	41300	Industrial chemicals & TPs	parent/TP	Cyanamide	ND	ND	ND	38.1637	ND	42.2009	83.2905	ND	598.743	ND	ND	ND	ND	ND	18.6163	ND	ND	165.474	ND	ND	6.75621	ND	4.35448	ND	5.30835	ND	ND	10.6919	ND	ND	ND	ND	ND	ND	ND	13.5764	ND	ND
422-64-0	PFPrA	10.6512	16.1854	82	1	-1.92	5.89	9069.66	PFAS			3.5511	29.5516	23.0461	29.3659	20.3537	9.29498	14.5781	4.71152	77.861	9.67082	18.6037	12.0247	10.9534	11.4585	17.6176	14.1633	6.53828	207.034	12.8687	9.22896	19.2892	9.2809	15.8938	16.9149	24.9264	6.74413	12.4285	8.85308	6.10255	14.4142	10.7148	7.24988	14.6162	9.10798	15.769	13.6243	16.7301	17.4098
58-55-9	Theophylline	10.4154	31.475	67	0.817073	-0.84	38	7360	Pharmaceuticals & TPs	parent/TP	Caffeine	2.58318	35.846	37.3453	55.3131	ND	2.17292	13.219	3.32634	ND	ND	136.311	22.1332	ND	ND	6.81612	ND	ND	762.805	25.9384	2.48204	74.7811	ND	2.33516	7.80222	4.34854	3.23165	ND	2.76675	3.06435	5.12615	5.0484	1.23161	ND	ND	ND	15.2682	2.17757	4.4716
93-65-2	Mecoprop	9.4987	9.4987	1	0.0121951	-0.49	57.9	860	Pesticides & TPs	parent		ND	ND	ND	ND	ND	ND	ND	ND	ND	ND	ND	ND	ND	ND	ND	ND	ND	ND	ND	ND	ND	ND	ND	ND	ND	ND	ND	ND	ND	ND	ND	ND	ND	ND	ND	ND	ND	ND
2226-96-2	4-Hydroxy-TEMPO	9.0422	40.9646	40	0.487805	0.22	38.9	19599	Industrial chemicals & TPs	parent		2.752	466.351	166.208	74.1906	17.2939	11.6676	507.848	16.9794	ND	19.9852	ND	ND	9.22186	14.131	15.1042	10.6837	8.18502	78.1319	42.8695	6.41902	13.2534	5.39216	13.0138	4.88561	10.0738	7.66554	0.750003	2.03016	6.01825	ND	7.58203	7.44233	8.86254	7.47242	ND	ND	2.90875	19.1558
60142-96-3	Gabapentin	8.69815	42.532	36	0.439024	-1.27	126	4491.29	Pharmaceuticals & TPs	parent		3.87983	440.889	157.133	70.14	16.3497	11.0306	480.121	15.3707	ND	18.8941	ND	ND	8.71837	14.1311	14.2796	ND	8.00137	75.6581	41.3845	6.28956	12.913	5.24622	12.6908	4.80833	9.80763	7.55802	ND	1.97814	5.90266	ND	7.44497	7.31009	8.67794	7.30439	ND	ND	5.01398	ND
105-59-9	MDEA	8.32038	123.161	3	0.0365854	-2.5	36.3	1000000	Industrial chemicals & TPs	parent/TP	Triethanolamine/ Diethanolamine	8.32038	ND	ND	ND	ND	359.833	ND	ND	ND	ND	ND	ND	ND	ND	ND	ND	ND	ND	ND	ND	ND	ND	ND	ND	ND	ND	ND	ND	ND	ND	ND	ND	ND	ND	ND	ND	ND	ND
85-47-2	Naphthalene-1-sulfonic acid	7.89124	13.3426	12	0.146341	-0.23	1050	19459.8	Industrial chemicals & TPs	parent		ND	ND	ND	ND	ND	ND	ND	ND	ND	ND	ND	ND	ND	ND	ND	ND	ND	ND	ND	ND	ND	ND	ND	ND	ND	ND	ND	ND	ND	ND	ND	ND	ND	ND	ND	ND	ND	ND
1596-84-5	Daminozide	7.611	21.1529	36	0.439024	-4.15	4.55	100000	Pesticides & TPs	parent		0.273876	ND	ND	ND	ND	ND	ND	ND	ND	ND	ND	ND	ND	ND	ND	ND	ND	46.4242	17.551	4.64006	ND	5.19685	1.07838	ND	ND	ND	ND	ND	ND	ND	ND	ND	ND	ND	ND	ND	ND	ND
102-06-7	DPG	7.53858	76.5818	20	0.243902	1.28	204	1645.33	Industrial chemicals & TPs	parent		0.215696	37.0318	143.93	737.269	195.018	2.72894	15.4055	ND	27.5355	ND	8.99294	ND	1.07637	2.92018	ND	ND	ND	52.3641	6.08423	ND	5.04238	ND	ND	ND	ND	ND	ND	ND	ND	ND	1.16648	ND	ND	ND	ND	ND	5.7514	ND
16066-35-6	p-Cumenesulphonic acid	7.46409	158.315	69	0.841463	0.02	288	24616	Industrial chemicals & TPs	parent		ND	42.9996	19.0129	25.6334	20.7062	6.9785	33.4528	9.07683	ND	5.61185	34.8458	9.76062	1035.61	98.8254	7618.15	57.7194	16.7548	56.8293	623.254	ND	41.0752	ND	ND	15.8638	ND	13.1993	ND	ND	3.72705	ND	7.46409	4.65077	26.3863	13.7671	ND	70.9526	8.06709	9.50088
82419-36-1	Ofloxacin	7.28171	6.8734	3	0.0365854	-0.82	479	10810.3	Pharmaceuticals & TPs	parent		ND	ND	ND	ND	ND	ND	ND	ND	ND	ND	ND	ND	ND	ND	ND	ND	ND	ND	ND	ND	ND	ND	ND	ND	ND	ND	ND	ND	10.8263	ND	ND	ND	ND	ND	ND	ND	ND	ND
39121-78-3	3-Sulfopropyl acrylate	6.89282	18.7602	42	0.512195	-2.38	24.5	901658	Industrial chemicals & TPs	parent		ND	ND	ND	ND	ND	ND	ND	ND	ND	5.80006	ND	6.95911	15.7955	ND	ND	3.6238	ND	ND	ND	20.9141	ND	ND	ND	ND	ND	ND	ND	ND	ND	ND	ND	ND	ND	ND	ND	ND	ND	45.5399
17254-80-7	Chloridazon-methyldesphenyl	6.43008	376.583	56	0.682927	-0.55	36.3	50243.2	Pesticides & TPs	TP	Chloridazon	ND	8.83191	7.15208	9.97014	30.2814	1.97593	1.88884	ND	ND	1.73453	ND	ND	ND	1.83095	24.7538	44.9883	ND	0.558807	6427.38	ND	2.97288	ND	8.12928	10.5434	0.795969	ND	2.78449	0.217618	ND	203.136	ND	ND	3.67671	2.94818	51.1392	60.8524	ND	2.46798
57-41-0	Phenytoin	5.8279	350.97	25	0.304878	2.11	151	32	Pharmaceuticals & TPs	parent		ND	722.558	794.588	1043.21	75.0421	ND	115.921	ND	86.5532	ND	8.27161	ND	ND	ND	ND	ND	ND	15.8329	47.0145	ND	3.39595	1.71081	1.19076	ND	5.53666	2.57729	ND	3.68088	2.21706	ND	0.57228	1.91314	12.3806	3.95096	ND	18.2927	ND	5.8279
15687-27-1	Ibuprofen CRS	5.66284	19.0682	15	0.182927	1.34	138	21	Pharmaceuticals & TPs	parent		ND	ND	ND	ND	ND	ND	ND	1.81108	5.77785	ND	3.39669	ND	ND	ND	ND	ND	ND	ND	ND	ND	ND	ND	ND	ND	ND	ND	ND	ND	1.19363	ND	ND	14.9251	ND	ND	ND	1.64895	ND	60.154
93-69-6	OTB	5.61503	8.38997	8	0.097561	-1.57	158	183633	Industrial chemicals & TPs	parent		ND	ND	19.3845	21.9346	ND	ND	6.35428	ND	4.82096	ND	4.87578	ND	ND	ND	ND	ND	ND	ND	ND	ND	ND	ND	ND	ND	ND	0.778492	ND	ND	ND	ND	ND	1.55526	ND	ND	ND	ND	ND	ND
6899-10-1	CTAB	5.56787	26.0626	51	0.621951	2.69	2090	28.766	Industrial chemicals & TPs	parent		2.81901	3.72128	ND	ND	41.9073	5.56787	ND	ND	ND	ND	ND	ND	ND	ND	ND	ND	16.2378	23.0399	3.32992	3.0876	10.667	2.57678	1.51638	2.06962	1.1182	0.813804	22.933	ND	ND	ND	3.16661	ND	0.714246	0.884034	ND	ND	ND	ND
88-42-6	2,5-Dichlorobenzenesulfonic acid	5.43711	14.218	46	0.560976	-0.01	64.6	24730.5	Industrial chemicals & TPs	parent		ND	32.996	27.2619	26.6863	16.4995	3.11527	22.6992	17.1014	ND	1.55982	32.8129	15.745	13.8229	ND	ND	ND	4.96476	ND	7.01217	15.1364	0.584738	5.30499	1.45348	3.4957	4.35684	44.403	ND	2.41958	5.40389	5.47034	6.82748	6.49066	6.89258	4.70684	15.3454	ND	25.6729	63.5797
375-22-4	PFBA	5.42544	10.0544	79	0.963415	-1.22	89.1	8896.46	PFAS			2.79632	17.1384	14.5954	16.3721	19.5614	3.6634	15.8926	6.67993	105.758	8.0578	8.48959	9.58404	4.11701	5.42544	21.7928	6.9153	3.70566	32.8483	4.42735	7.39573	9.23597	5.33851	4.35274	9.60511	21.4905	2.3882	12.9352	8.038	2.63233	14.0591	5.53955	4.15286	5.13105	4.97486	3.81689	13.7618	13.2627	16.298
111991-09-4	Nicosulfuron	5.42048	25.2466	7	0.0853659	-0.15	30	12000	Pesticides & TPs	parent		ND	5.42048	4.72383	4.00455	ND	ND	ND	ND	ND	ND	ND	ND	ND	ND	ND	ND	ND	ND	ND	ND	119.245	ND	ND	ND	ND	ND	ND	21.3771	ND	ND	ND	ND	ND	ND	21.6676	ND	ND	ND
5915-41-3	Terbuthylazine	5.36315	54.79	41	0.5	2.48	209	8.5	Pesticides & TPs	parent		0.118416	5.36315	6.53073	7.12544	4.50527	9.96659	2.23283	0.370385	110.09	ND	2.11887	ND	ND	ND	ND	15.3167	0.845297	ND	ND	1.96934	729.249	ND	ND	1.92148	14.4708	ND	6.90092	1.52714	4.18653	ND	0.370594	0.809074	ND	ND	ND	1104.04	4.47793	5.99836
793-24-8	6PPD	5.12084	18.6864	27	0.329268	4.79	11000	1.8793	Industrial chemicals & TPs	parent		0.413292	ND	ND	ND	ND	ND	ND	ND	ND	ND	ND	ND	ND	ND	ND	ND	ND	ND	ND	ND	ND	ND	ND	ND	ND	9.43481	ND	ND	ND	ND	4.57631	ND	9.57848	4.36268	ND	70.1333	37.7213	25.4099
29878-31-7	4-Methyl-1H-benzotriazole	4.75999	96.7095	46	0.560976	1.8	67.6	1924.95	Industrial chemicals & TPs	TP	1H-Benzotriazole	0.0296098	1010.8	1095.82	1368.87	60.0931	7.58795	481.581	ND	ND	ND	ND	ND	ND	ND	ND	ND	ND	20.792	39.4998	1.82684	1.35575	4.43847	0.504931	1.52676	2.6633	4.4248	ND	ND	8.9255	5.08151	2.73359	1.8945	1.13888	1.34787	ND	91.4867	2.99225	11.9537
1606-80-0	Allylsulfonate	4.62458	6.31954	4	0.0487805	-2.45	2.45	1e+06	Industrial chemicals & TPs	parent		ND	ND	ND	ND	ND	ND	ND	ND	ND	ND	ND	ND	ND	ND	ND	ND	ND	ND	ND	ND	ND	ND	ND	ND	ND	ND	ND	ND	ND	ND	ND	ND	ND	ND	ND	ND	ND	8.71554
1367578-41-3	Metazachlor metabolite BH 479-12	4.61673	5.98079	30	0.365854	-5.35	66.1	1989.47	Pesticides & TPs	TP	Metazachlor	7.46272	ND	14.9243	19.4725	7.59087	ND	ND	4.95399	ND	0.779634	ND	25.5579	2.58954	11.7803	7.79496	3.11648	5.72383	ND	ND	ND	ND	ND	ND	ND	7.87543	3.67114	0.230301	2.4435	ND	ND	5.24718	8.49649	3.5649	5.03762	ND	ND	ND	7.35929
84057-84-1	Lamotrigine	4.54203	118.333	14	0.170732	1.91	178	139.716	Pharmaceuticals & TPs	parent		ND	343.742	507.737	618.982	ND	0.758918	152.206	ND	ND	ND	ND	ND	ND	ND	ND	ND	ND	ND	ND	ND	ND	ND	ND	ND	ND	ND	ND	ND	ND	ND	ND	ND	ND	ND	ND	ND	0.1986	ND
56392-14-4	Metoprolol acid	4.29429	64.329	25	0.304878	-1.24	316	16143.3	Pharmaceuticals & TPs	TP	Atenolol/ Metoprolol	ND	323.449	207.939	159.959	ND	ND	68.5645	ND	ND	ND	ND	ND	ND	ND	ND	ND	1.38046	ND	382.735	ND	ND	ND	1.10934	ND	ND	ND	ND	ND	ND	ND	ND	ND	ND	ND	ND	67.4983	ND	ND
67129-08-2	Metazachlor	4.05128	178.33	7	0.0853659	2.98	151	430	Pesticides & TPs	parent		0.0417197	7.74261	7.00891	2.62623	ND	1224.59	ND	ND	ND	ND	ND	ND	ND	ND	ND	ND	ND	4.05128	ND	ND	2.24585	ND	ND	ND	ND	ND	ND	ND	ND	ND	ND	ND	ND	ND	ND	ND	ND	ND
377-73-1	PF4OPeA	3.44545	3.44545	2	0.0243902	-0.48	45.7	856.284	PFAS			ND	ND	ND	ND	ND	ND	4.92666	ND	ND	ND	ND	ND	ND	ND	ND	ND	ND	ND	ND	ND	ND	ND	1.96425	ND	ND	ND	ND	ND	ND	ND	ND	ND	ND	ND	ND	ND	ND	ND
66753-06-8	Terbuthylazine-desethyl-2-hydroxy	3.44366	20.5732	54	0.658537	-0.37	148	1000000	Pesticides & TPs	TP	Terbutylazine	0.0244318	65.6787	82.6991	83.7348	ND	ND	8.85578	1.02344	67.3412	ND	21.1351	ND	ND	ND	ND	0.756789	0.419044	21.4955	4.27516	0.198226	16.6132	1.99871	0.571088	2.47368	2.52571	ND	8.49706	8.01225	2.91799	2.58655	0.350446	0.32142	0.461634	0.242858	15.8071	24.3698	13.9772	11.5331
16484-77-8	Mecoprop-P	3.33739	3.33739	1	0.0121951	-0.49	57.9	860	Pesticides & TPs	parent/TP	Mecoprop	ND	ND	ND	ND	ND	ND	ND	ND	ND	ND	ND	ND	ND	ND	ND	ND	ND	ND	ND	ND	ND	ND	ND	ND	ND	ND	ND	ND	ND	ND	ND	ND	ND	ND	ND	ND	ND	ND
122-20-3	Triisopropanolamine	3.16909	661.529	31	0.378049	-1.88	29.5	830000	Industrial chemicals & TPs	parent		0.0200551	ND	3.16909	3.57526	1.01174	0.0355047	13.6905	ND	ND	ND	ND	ND	ND	ND	ND	ND	0.0962003	1.08576	329.135	ND	0.0454384	ND	ND	ND	ND	0.0466536	ND	ND	0.0462233	0.127931	ND	ND	0.0183109	0.111435	0.214614	31.1466	6.54799	13.9866
618-01-9	Xylenesulfonate	3.09687	9.16298	47	0.573171	-0.2	3.16	58943	Industrial chemicals & TPs	parent		ND	54.3885	27.3002	14.5216	4.4153	ND	26.8622	22.4827	ND	ND	10.196	10.2464	45.0316	ND	31.9937	ND	ND	5.1548	42.3255	ND	0.543697	1.27171	0.643208	2.83549	ND	1.88095	ND	0.792947	ND	ND	1.99173	ND	2.91227	3.09687	ND	11.1193	5.46084	12.1771
15214-89-8	ATBS	3.02176	21.3071	31	0.378049	-2.71	18.2	1e+06	Industrial chemicals & TPs	parent		ND	136.689	104.218	75.3214	ND	3.02176	172.916	ND	ND	ND	16.1681	ND	ND	ND	ND	ND	ND	ND	10.3129	5.18173	ND	ND	13.4405	ND	ND	ND	11.6022	ND	2.76961	ND	22.5307	6.49299	ND	ND	ND	ND	ND	ND
335-67-1	PFOA	2.9902	3.80586	61	0.743902	1.58	1160	5.87211	PFAS			ND	4.31189	3.47173	4.62943	1.80325	0.462265	3.81956	0.439269	2.05239	2.73116	7.50099	8.50132	16.7272	5.03445	8.29819	1.30194	5.53168	2.9902	7.63959	4.01124	2.73574	3.62163	2.07083	4.20226	4.9437	3.12942	0.801221	2.91427	4.80973	1.21872	5.00245	2.73359	8.79531	7.95709	3.42356	3.21746	7.08333	13.0061
136-85-6	5-Methyl-1H-benzotriazole	2.97376	26.0402	61	0.743902	1.8	63.1	1768.56	Industrial chemicals & TPs	TP	1H-Benzotriazole	0.429784	357.352	377.384	448.03	11.6445	3.34106	88.3049	ND	ND	1.31432	ND	ND	ND	0.652717	4.06163	2.98361	ND	13.6276	9.92616	1.88198	0.613327	1.59322	0.323854	ND	1.27962	0.544508	0.928345	ND	8.56179	2.62163	1.7439	2.16998	ND	0.468155	ND	59.1481	6.92981	ND
102-82-9	Tributylamine	2.83866	7.06025	58	0.707317	0.77	380	142	Industrial chemicals & TPs	parent		ND	ND	ND	ND	ND	14.1343	ND	ND	14.2406	0.596752	ND	ND	ND	0.229892	0.434943	3.29772	0.71959	33.0303	ND	2.59827	2.69839	2.33332	2.30442	ND	2.89519	1.00568	14.158	ND	ND	6.50068	1.48201	1.97619	ND	1.29312	4.67052	12.5462	3.32537	ND
58-93-5	Hydrochlorothiazide	2.72604	16.7334	33	0.402439	-0.58	52.5	722	Pharmaceuticals & TPs	parent		16.7505	46.3468	40.6538	41.8085	ND	ND	8.77359	ND	ND	ND	5.34808	ND	ND	ND	ND	ND	7.23806	6.08193	271.326	7.54707	ND	3.91059	ND	0.39419	0.921177	ND	ND	ND	2.72604	2.50481	2.29564	0.738125	ND	1.12331	ND	ND	5.29841	21.5753
137361-04-7	DCHSS	2.67428	4.33842	12	0.146341	0.42	447	0.213641	Industrial chemicals & TPs	parent		ND	ND	ND	ND	ND	0.61986	ND	ND	ND	ND	2.75638	ND	ND	ND	ND	ND	ND	ND	ND	ND	ND	1.6372	ND	5.0034	ND	ND	ND	ND	ND	ND	2.64959	ND	ND	ND	ND	4.44922	ND	ND
144-83-2	Sulfapyridine	2.64054	22.5791	38	0.463415	0.24	148	268	Pharmaceuticals & TPs	parent		ND	39.6275	47.9616	48.6555	0.892251	ND	21.0246	ND	4.24521	ND	ND	ND	ND	0.429819	ND	ND	ND	ND	43.5714	ND	ND	ND	0.462132	ND	0.368073	ND	2.73826	ND	ND	ND	ND	ND	ND	0.194287	1.41851	2.7639	ND	ND
102-60-3	Quadrol	2.55263	9.38969	19	0.231707	-2.6	174	1000000	Industrial chemicals & TPs	parent		4.72245	ND	ND	ND	ND	ND	ND	ND	ND	ND	ND	ND	ND	ND	ND	ND	ND	ND	ND	ND	ND	ND	ND	0.261108	ND	ND	ND	ND	ND	ND	2.05129	ND	ND	ND	ND	ND	0.944811	0.604667
102-79-4	N-Butyldiethanolamine	2.47277	5.99895	30	0.365854	-1.7	30.2	728565	Industrial chemicals & TPs	parent		12.0194	ND	ND	ND	ND	8.59427	ND	ND	ND	ND	4.91829	ND	ND	ND	ND	ND	0.0275847	23.1513	ND	2.1406	ND	0.0892528	ND	ND	ND	ND	ND	ND	ND	ND	2.25836	ND	ND	ND	ND	0.922677	0.0837174	ND
110964-79-9	NMSBA	2.11335	35.4895	8	0.097561	-3.12	20.4	12002	Pesticides & TPs	TP	Mesotrione	ND	2.18002	2.04668	1.70555	ND	243.938	ND	ND	ND	ND	ND	ND	ND	ND	ND	ND	ND	ND	ND	ND	ND	ND	ND	ND	ND	ND	ND	ND	ND	ND	ND	ND	ND	0.852954	ND	ND	ND	12.0894
71675-85-9	Amisulpride	2.05113	2.34619	11	0.134146	-1.24	1290	1303.82	Pharmaceuticals & TPs	parent/TP	Amisulpride N-Oxide	ND	ND	ND	ND	ND	ND	ND	ND	ND	ND	ND	ND	ND	ND	ND	ND	ND	7.36074	ND	ND	ND	0.445588	1.71214	1.3789	2.31136	ND	1.89157	2.05113	ND	2.67712	ND	ND	ND	ND	ND	2.41317	1.29571	ND
1493-13-6	TFMSA	1.97052	2.85264	80	0.97561	-1.23	18.6	733827	PFAS			ND	8.25177	8.41553	12.2401	5.07988	0.698969	6.66365	ND	5.18489	0.593505	1.81507	2.43245	0.903076	0.895392	2.07533	1.67965	0.838803	3.57929	4.72682	0.420865	5.15305	0.958448	1.76311	4.62068	3.73665	0.106582	7.18681	1.64336	1.04858	2.76221	1.75802	1.49877	1.28391	1.65334	3.52877	2.02304	3.74537	2.70021
380412-59-9	Dimethenamid-P Metabolite M23	1.94979	4.97642	8	0.097561	-1.12	33.1	4125.62	Pesticides & TPs	TP	Dimethenamid-P	ND	ND	ND	ND	ND	7.96189	ND	ND	ND	ND	ND	ND	ND	ND	ND	ND	ND	ND	ND	ND	21.1053	ND	ND	ND	ND	ND	ND	ND	ND	ND	ND	ND	ND	ND	4.05595	2.03268	ND	ND
56-93-9	BETMAC	1.85506	79.0411	25	0.304878	-2.25	6760	311254	Industrial chemicals & TPs	parent		0.205339	2.15283	0.519595	ND	9.97352	ND	ND	ND	ND	ND	ND	ND	ND	ND	ND	ND	ND	ND	ND	0.710008	1.35242	ND	ND	1.32844	ND	ND	ND	ND	ND	ND	1.74651	0.400719	ND	ND	ND	ND	ND	ND
2163-68-0	Atrazine-2-hydroxy	1.78931	15.6787	59	0.719512	-0.01	161	1000000	Pesticides & TPs	TP	Atrazine/ Ametryne/ Prometryn/ Atraton	0.156159	31.7619	46.7766	72.0829	0.846249	ND	25.5097	ND	1.27059	ND	3.28957	0.667185	0.805465	0.392389	ND	0.328177	ND	2.45968	ND	0.110773	5.93934	ND	ND	6.79809	0.788264	0.192769	3.06862	16.6886	ND	2.94159	0.311962	ND	ND	ND	ND	154.695	6.0465	0.679491
2706-90-3	PFPeA	1.6619	5.39113	53	0.646341	-0.52	95.5	196.52	PFAS			ND	18.3193	13.3144	18.577	12.6787	0.815115	26.7713	1.56792	22.6211	1.06762	2.15808	1.8888	ND	0.792775	2.24096	1.24042	10.5235	27.4236	3.87104	1.04042	1.44117	13.9005	1.11641	1.42934	20.2725	0.60447	1.58783	3.54986	1.11416	2.45049	1.66532	ND	0.848854	0.589721	0.503315	0.733578	2.32326	7.50215
123312-89-0	Pymetrozin	1.57856	3.0258	14	0.170732	0.56	43.5	37424.7	Pesticides & TPs	parent		ND	ND	ND	ND	ND	ND	ND	ND	ND	ND	ND	ND	ND	ND	ND	ND	ND	ND	ND	ND	0.596649	ND	ND	ND	ND	ND	ND	ND	ND	ND	ND	ND	ND	ND	2.22631	ND	ND	ND
15302-96-2	Ethylpyridinium	1.56936	1.56936	2	0.0243902	-2.83	234	58723.3	Industrial chemicals & TPs	parent		ND	ND	ND	ND	ND	ND	ND	ND	ND	ND	ND	ND	ND	ND	ND	ND	ND	ND	ND	2.47549	ND	ND	ND	ND	ND	ND	ND	ND	ND	ND	ND	ND	ND	ND	ND	ND	ND	ND
91-66-7	N,N-Diethylanilin	1.55634	77.1617	26	0.317073	2.78	120	140	Industrial chemicals & TPs	parent		0.218406	2.18886	ND	ND	10.1405	ND	ND	0.124113	ND	ND	ND	ND	ND	ND	ND	ND	ND	ND	ND	0.722019	1.11221	1.05696	ND	1.35132	ND	ND	ND	ND	ND	ND	1.76136	0.407498	ND	ND	ND	ND	ND	ND
454-50-2	Tricyanomethanide	1.48268	1.73962	8	0.097561	-2.02	5.37	190546	Industrial chemicals & TPs	parent		ND	ND	ND	ND	ND	ND	ND	ND	ND	ND	ND	ND	ND	ND	ND	ND	ND	ND	ND	ND	ND	ND	ND	ND	ND	ND	1.66406	ND	ND	ND	ND	ND	ND	ND	ND	ND	ND	ND
107-66-4	Dibutyl phosphate	1.32124	3.16116	64	0.780488	0.01	20	17200	Industrial chemicals & TPs	parent		21.1184	3.22604	2.75606	2.93992	4.15582	4.17204	2.72933	1.65297	4.5439	1.11443	4.52323	1.67789	1.2527	1.3207	ND	1.81427	1.0529	46.3752	2.54057	3.39677	21.1399	1.23988	0.960413	2.28638	1.84616	0.809671	ND	0.674323	1.2168	1.58201	4.51032	1.31918	1.13208	1.34925	1.1992	3.08288	1.12778	1.63249
25057-89-0	Bentazon	1.23254	4.86413	24	0.292683	-0.19	81.1	500	Pesticides & TPs	parent		ND	ND	ND	ND	ND	39.252	ND	ND	ND	ND	ND	ND	35.2836	ND	ND	ND	ND	ND	ND	ND	ND	ND	ND	ND	ND	ND	ND	ND	ND	ND	ND	ND	ND	4.95838	ND	ND	ND	ND
1514-85-8	PFPrdiA	1.19102	1.80858	3	0.0365854	-6.6	13.2	945512	PFAS			ND	ND	ND	ND	ND	ND	ND	ND	ND	ND	ND	ND	ND	ND	ND	ND	ND	ND	ND	ND	ND	ND	ND	ND	ND	ND	ND	ND	ND	ND	ND	ND	ND	ND	ND	ND	ND	ND
307-24-4	PFHxA	1.11046	5.20036	45	0.54878	0.18	1070	27.1183	PFAS			ND	14.1809	11.7378	14.1785	7.78479	0.352229	21.396	ND	19.302	ND	1.2962	0.75281	0.267003	ND	ND	ND	9.61381	ND	2.03959	ND	1.11046	11.8912	ND	ND	31.7244	ND	ND	6.63802	0.14255	ND	0.256931	ND	0.522476	ND	ND	0.245201	0.717909	5.44422
91-76-9	Benzoguanamine	1.10338	2.31492	54	0.658537	1.69	148	600	Industrial chemicals & TPs	parent		0.0389989	7.15722	12.4401	15.1744	ND	ND	7.88231	0.268561	4.1483	ND	2.86702	ND	ND	ND	0.815543	ND	ND	5.1735	ND	0.405696	1.9418	ND	ND	ND	ND	ND	ND	1.03809	ND	ND	0.396982	0.345531	ND	0.232016	0.818203	ND	1.10809	ND
3238-60-6	(+-)-Coniine	1.0782	6.14631	25	0.304878	-1.09	112	18000	Pharmaceuticals & TPs	parent		4.94163	ND	ND	1.09711	ND	3.55934	ND	ND	ND	ND	7.23798	ND	ND	0.869008	0.925287	0.96889	ND	ND	ND	1.04085	ND	ND	ND	ND	0.342809	ND	ND	ND	0.317616	2.6858	0.776084	ND	ND	ND	ND	ND	ND	ND
66443-79-6	5-Cl-PFPeA	1.01155	1.00654	14	0.170732	-0.31	120	85.5683	PFAS			1.44587	0.691487	0.831129	1.13664	ND	0.36174	ND	ND	ND	ND	0.595324	ND	0.978289	ND	ND	ND	ND	ND	ND	ND	ND	ND	ND	ND	ND	ND	ND	ND	ND	ND	1.25659	ND	ND	ND	ND	ND	ND	0.802769
2465-59-0	Oxypurinol	0.949714	404.171	39	0.47561	-1.99	151	259396	Pharmaceuticals & TPs	parent/TP	Allopurinol	ND	5776.64	4209.35	5359.09	27.4583	ND	34.5663	ND	ND	ND	5.36272	0.712344	ND	0.243285	1.24202	ND	0.621973	ND	9.38397	ND	0.31671	ND	ND	1.69962	ND	0.64911	ND	ND	ND	0.17829	1.93345	0.734238	0.486505	1.1715	1.60563	2.31034	1.32905	0.949714
112-33-4	2-(2-(3-Aminopropoxy)ethoxy)ethan-1-ol	0.90913	4.30502	46	0.560976	-3.88	32.4	1000000	Industrial chemicals & TPs	parent		ND	ND	ND	ND	ND	0.547343	0.316194	0.464409	1.07181	ND	ND	ND	0.163379	0.386901	0.254835	ND	0.664094	ND	ND	0.112612	0.349683	0.618041	1.02272	0.892996	0.178574	0.571422	ND	ND	0.383496	ND	0.417383	2.17965	1.69863	1.80603	1.51611	ND	2.69963	2.48976
38083-17-9	Climbazole	0.829413	1.69796	49	0.597561	4.3	1170	8.28105	Pharmaceuticals & TPs	parent		ND	0.72212	ND	2.14087	ND	ND	ND	ND	ND	ND	12.1379	ND	ND	ND	ND	ND	0.163311	ND	ND	1.1419	0.1286	ND	0.233932	ND	0.262335	0.203246	1.15512	0.235611	0.397701	0.829413	1.15713	0.38571	0.514467	0.188793	0.657117	ND	ND	ND
102-81-8	2-(Dibutylamino)ethanol	0.806396	4.17958	41	0.5	-0.43	275	4000	Industrial chemicals & TPs	parent		1.09289	ND	0.461155	0.554958	ND	118.561	2.88177	0.343033	ND	0.136488	ND	ND	0.205807	1.1685	0.293548	0.614386	1.53751	1.01415	0.472026	0.729785	0.471639	2.34806	0.522539	ND	1.00997	0.376675	ND	0.227409	0.479637	ND	1.44955	1.25042	0.184457	0.622856	1.54142	ND	0.839041	1.43975
51-55-8	Atropine	0.80099	0.853656	5	0.0609756	-0.21	1230	3560	Pharmaceuticals & TPs	parent		0.235117	ND	ND	ND	ND	ND	ND	ND	ND	ND	ND	ND	ND	ND	ND	ND	ND	ND	ND	ND	ND	ND	ND	ND	ND	ND	ND	ND	ND	ND	ND	ND	ND	ND	ND	ND	ND	ND
1698-60-8	Chloridazon	0.796251	10.1712	32	0.390244	1.11	70	400	Pesticides & TPs	parent		ND	1.076	ND	0.231376	2.82737	1.7799	ND	ND	ND	0.698813	ND	ND	ND	ND	ND	ND	ND	ND	17.0627	ND	0.0820301	0.0314098	ND	ND	0.0483429	ND	ND	ND	ND	2.65795	0.0765951	ND	1.5418	0.893689	ND	67.5679	ND	ND
375-73-5	PFBS	0.780581	1.55391	57	0.695122	0.25	288	344.022	PFAS			ND	3.68373	3.50068	3.97461	3.39407	0.33084	3.65061	0.37834	1.72376	ND	1.34981	0.926921	0.242451	ND	ND	ND	0.479363	ND	2.93082	ND	1.38337	0.40961	ND	0.279289	1.46672	0.119639	ND	1.62116	0.429521	0.431904	0.167998	ND	0.521832	0.563613	0.338482	0.28877	5.40856	4.95851
542-02-9	Acetoguanamine	0.776541	41.7966	66	0.804878	-0.2	27.5	61585.9	Industrial chemicals & TPs	parent		ND	7.95294	9.28998	10.6589	0.0850484	ND	0.197727	0.0384606	0.910296	ND	0.762661	ND	0.135416	0.0733618	ND	ND	ND	1718.81	392.616	149.249	103.921	258.299	ND	0.118543	0.131439	0.0591606	1.14872	0.177497	0.570008	1.65474	0.790421	0.0636993	0.528204	0.165871	1.72001	8.26174	1.19789	0.563531
52556-42-0	3-(Allyloxy)-2-hydroxypropanesulphonate	0.770466	1.0087	20	0.243902	-3.13	15.8	1000000	Industrial chemicals & TPs	parent/TP	2-Hydroxy-3-[(prop-2-en-1-yl)oxy]propane-1-sulfonic acid	ND	ND	ND	ND	ND	ND	ND	ND	ND	ND	ND	ND	ND	ND	ND	ND	ND	ND	ND	ND	ND	ND	ND	ND	ND	ND	ND	ND	ND	ND	ND	ND	ND	ND	ND	ND	ND	ND
6674-22-2	DBU	0.712021	1.95983	31	0.378049	-1.61	151	4916.95	Industrial chemicals & TPs	parent		0.850963	ND	1.39059	ND	ND	ND	ND	ND	ND	ND	0.998792	ND	ND	ND	ND	ND	0.680812	16.1547	ND	2.27473	0.759064	ND	ND	0.565885	0.660174	0.385089	ND	0.832796	0.712021	ND	0.617764	0.873405	0.279154	0.593451	ND	0.503453	ND	0.778082
376-72-7	5-H-PFPeA	0.709201	0.902018	80	0.97561	-1.01	91.2	818.073	PFAS			0.829114	2.99574	2.39029	1.78171	1.26778	1.65051	1.83468	1.40767	1.31497	1.02027	1.33201	1.04928	1.64076	0.88311	1.20675	0.539317	0.629927	0.757265	0.949441	1.66009	0.531687	0.704347	0.593133	0.908349	0.631784	0.492398	0.587071	0.499814	0.78162	0.589247	1.55337	0.675156	0.989208	0.666941	1.02176	1.1989	0.898712	1.03136
173159-57-4	Foramsulfuron	0.677936	0.677936	2	0.0243902	-0.34	50.1	352.32	Pesticides & TPs	parent		ND	0.964083	ND	ND	ND	ND	ND	ND	ND	ND	ND	ND	ND	ND	ND	ND	ND	ND	ND	ND	ND	ND	ND	ND	ND	ND	ND	ND	ND	ND	ND	ND	ND	ND	ND	ND	ND	ND
6331-96-0	2-Amino-4,5-dichlorobenzenesulfonic acid	0.666892	1.98166	9	0.109756	-0.84	17.8	1244.09	Industrial chemicals & TPs	parent		ND	ND	ND	ND	ND	ND	ND	ND	ND	ND	ND	ND	ND	ND	ND	ND	ND	ND	ND	ND	ND	ND	ND	ND	ND	ND	ND	ND	ND	ND	ND	ND	ND	ND	ND	ND	ND	ND
35963-20-3	(R)-Camphorsulfonic Acid	0.665955	8.27278	24	0.292683	-1.39	550	8482.88	Pharmaceuticals & TPs	parent		0.276822	ND	ND	ND	ND	ND	ND	2.0097	ND	ND	ND	ND	1.7166	ND	ND	ND	0.751249	ND	4.64586	ND	ND	ND	0.655375	1.56864	ND	0.638358	ND	ND	ND	ND	ND	ND	1.47838	ND	ND	ND	ND	109.513
375-85-9	PFHpA	0.5603	1.90559	39	0.47561	0.88	2090	3.64723	PFAS			ND	6.31641	6.59839	8.54173	6.89097	0.289541	10.5213	0.204506	4.15647	ND	0.266278	ND	ND	ND	ND	0.354595	0.417064	0.860078	ND	ND	ND	0.343382	ND	ND	3.1725	0.131363	ND	1.73284	0.303661	ND	ND	ND	0.351294	ND	ND	ND	0.570137	3.78409
121-03-9	PNTSA	0.459816	4.3892	27	0.329268	-0.77	46.8	667000	Industrial chemicals & TPs	parent		ND	16.2648	43.0926	47.35	1.38546	ND	0.369775	ND	ND	ND	0.233326	ND	ND	0.533184	ND	ND	ND	0.826331	0.570185	0.201827	0.228097	ND	ND	ND	0.134835	0.0328308	0.816857	0.145927	ND	0.286409	ND	ND	ND	ND	ND	ND	ND	0.747976
335-76-2	PFDA	0.459132	0.514654	5	0.0609756	2.98	398	0.00804296	PFAS			ND	0.281258	0.459132	0.75581	ND	ND	1.02437	ND	ND	ND	ND	ND	ND	ND	ND	ND	ND	ND	ND	ND	ND	ND	ND	ND	ND	ND	ND	ND	ND	ND	ND	ND	ND	ND	ND	ND	ND	ND
66722-44-9	Bisoprolol	0.443163	1.7502	12	0.146341	0.34	3893	3438.49	Pharmaceuticals & TPs	parent		ND	9.05049	3.96698	ND	ND	ND	ND	ND	ND	ND	ND	ND	ND	ND	ND	ND	ND	ND	ND	ND	ND	ND	ND	ND	ND	ND	ND	ND	ND	ND	ND	ND	ND	ND	ND	ND	ND	ND
80-09-1	Bisphenol S	0.376226	1.30167	32	0.390244	1.98	525	504.922	Industrial chemicals & TPs	parent		ND	ND	ND	ND	ND	1.59443	ND	ND	ND	ND	ND	ND	ND	ND	ND	ND	ND	7.36862	ND	ND	17.7469	ND	ND	ND	ND	0.231056	ND	ND	ND	ND	0.392915	0.1651	ND	ND	ND	ND	ND	ND
74223-64-6	Metsulfuron-methyl	0.364929	1.03922	17	0.207317	1.06	86	9500	Pesticides & TPs	parent/TP	Iodosulfuron/ Iodosulfuron-methyl	0.055179	ND	ND	ND	ND	1.48258	ND	ND	ND	ND	ND	ND	ND	ND	ND	ND	ND	ND	0.305257	0.107703	ND	ND	0.182313	ND	0.108648	ND	1.00129	8.71455	ND	1.04464	0.0467295	ND	ND	0.0531531	ND	0.902112	ND	ND
98-47-5	Nitrol S	0.354365	1.40684	64	0.780488	-1.28	25.7	242870	Industrial chemicals & TPs	parent		ND	43.3305	10.9267	10.5438	ND	0.350795	3.6417	0.23157	ND	0.102585	0.733121	0.383995	0.304099	0.194332	0.398675	0.471769	0.487161	ND	0.355588	0.604316	0.225011	0.63093	0.987723	0.40945	0.147221	0.336865	ND	0.353143	0.420602	0.34146	0.918718	0.6108	0.629214	0.523174	0.410227	0.459616	0.648954	0.343949
82113-65-3	bis((Trifluoromethyl)sulfonyl)imide	0.336785	0.780495	30	0.365854	1.94	60.3	271.218	PFAS	parent		ND	ND	ND	1.17974	0.699864	ND	ND	ND	ND	1.46543	ND	1.82265	0.59134	ND	ND	ND	ND	ND	ND	2.47286	ND	ND	ND	ND	ND	ND	ND	ND	ND	ND	ND	ND	ND	ND	ND	ND	0.324911	ND
355-46-4	PFHxS	0.309875	0.421959	40	0.487805	1.65	2290	6.17403	PFAS			ND	0.674083	0.454008	0.472245	0.557482	ND	0.253178	ND	0.320816	ND	0.161143	0.298934	ND	ND	ND	ND	0.141856	ND	0.603254	ND	0.289997	0.149981	ND	ND	0.49666	ND	ND	0.0717359	ND	ND	ND	ND	0.0986289	1.08941	ND	ND	0.710682	0.358639
882-09-7	Clorofibric Acid	0.290457	0.305858	5	0.0609756	-0.58	87.1	476.354	Pharmaceuticals & TPs	parent/TP	Clofibrate	ND	ND	ND	ND	ND	ND	ND	ND	ND	ND	ND	ND	ND	ND	ND	0.254961	ND	ND	ND	ND	ND	ND	ND	ND	0.353905	ND	0.290457	ND	ND	ND	ND	ND	ND	ND	ND	ND	ND	ND
377-38-8	PFBdiA	0.254884	0.416149	18	0.219512	-5.89	19.5	93850.7	PFAS			ND	ND	1.31206	0.789482	0.403396	0.560366	0.767825	0.59292	ND	ND	ND	ND	ND	ND	ND	ND	ND	ND	0.893629	ND	ND	ND	ND	ND	ND	ND	ND	ND	ND	ND	1.08473	ND	ND	ND	ND	ND	ND	ND
336-08-3	PFHxdiA	0.233069	1.03542	15	0.182927	N/A	67.6	2626.29	PFAS			ND	2.14183	1.03053	2.40368	ND	ND	ND	ND	ND	ND	ND	1.83342	ND	ND	ND	ND	ND	ND	ND	ND	ND	ND	ND	ND	ND	ND	ND	ND	ND	ND	ND	ND	1.06258	ND	ND	ND	ND	ND
1763-23-1	PFOS	0.22422	0.799815	36	0.439024	3.05	1460	0.10388	PFAS			ND	2.55072	3.16336	4.89978	0.873462	ND	3.63407	ND	ND	ND	ND	ND	ND	ND	ND	ND	ND	ND	1.74369	ND	0.0621456	ND	ND	ND	ND	ND	ND	ND	0.330169	ND	0.12276	ND	ND	ND	ND	ND	0.906047	1.8745
3934-16-5	MPSA	0.220145	1.09942	43	0.52439	-2.21	5.13	606795	Industrial chemicals & TPs	parent		ND	1.08348	0.377121	0.08311	0.198619	0.143985	5.72109	ND	ND	ND	1.47123	0.89668	0.261201	ND	0.669925	ND	0.12279	0.351374	3.22784	0.0874024	0.0707583	0.0689653	ND	0.747361	ND	ND	ND	ND	0.438996	ND	0.042556	ND	ND	0.288638	ND	3.66883	6.60443	2.9841
106-20-7	Bis(2-ethylhexyl)amine	0.187915	23.6687	26	0.317073	2.65	4680	0.727926	Industrial chemicals & TPs	parent		ND	ND	ND	ND	ND	603.373	ND	ND	ND	ND	ND	ND	ND	0.0711637	ND	ND	0.104263	1.21612	0.426684	0.181646	0.0631292	0.132167	0.121739	0.0781931	0.066137	ND	2.19534	0.440027	ND	0.294559	ND	1.37393	0.0704489	0.119137	0.279594	0.597463	0.194184	ND
423-41-6	PFPrS	0.182111	0.206596	52	0.634146	-0.45	43.7	2471.09	PFAS			ND	ND	ND	ND	ND	ND	ND	ND	ND	ND	0.317106	0.395583	0.243773	0.20074	ND	ND	ND	0.242296	0.494567	0.140546	0.407701	0.233982	0.268332	0.159984	0.340496	ND	ND	ND	ND	ND	0.176063	0.201908	0.162332	0.408189	0.307011	ND	0.36503	0.229899
375-95-1	PFNA	0.170547	0.291748	27	0.329268	2.28	2820	0.0625808	PFAS			ND	0.739447	0.904352	0.811134	ND	0.139297	0.857535	ND	0.168597	0.0700331	ND	0.209322	0.174288	0.145303	ND	ND	ND	ND	0.170547	ND	0.151172	0.108043	ND	0.14225	0.207411	0.122694	ND	ND	0.179738	ND	ND	ND	0.177504	ND	ND	ND	0.38786	0.316566
104206-82-8	Mesotrione	0.151539	0.151539	2	0.0243902	-2.26	419	8123.54	Pesticides & TPs	parent		ND	ND	ND	ND	ND	ND	ND	ND	ND	ND	ND	ND	ND	ND	ND	ND	ND	ND	ND	ND	ND	ND	ND	ND	ND	ND	ND	ND	ND	ND	ND	ND	ND	ND	ND	ND	ND	ND
2706-91-4	PFPeS	0.145923	0.189563	40	0.487805	0.95	1050	46.5644	PFAS			ND	0.296081	0.171961	0.152784	0.193822	ND	0.12644	ND	0.142803	ND	0.180579	0.149044	ND	ND	ND	ND	0.142044	ND	0.315703	ND	0.128734	0.129329	ND	ND	0.204753	ND	ND	0.0570077	0.0573864	ND	ND	ND	0.112853	0.111995	ND	ND	0.326385	0.184815
354-88-1	PFEtS	0.13064	0.169544	46	0.560976	-1.15	21.4	17039.9	PFAS			ND	ND	ND	ND	ND	0.0447884	ND	ND	0.0796377	ND	ND	0.100592	ND	ND	ND	ND	ND	0.104086	ND	ND	ND	0.0436404	0.020418	0.025636	0.029876	ND	ND	ND	0.0356796	0.127142	ND	0.0612352	ND	0.127062	0.0448197	ND	0.165613	ND
60805-12-1	Triflidic acid	0.0580056	0.0863801	17	0.207317	2.34	1380	0.560962	PFAS	parent		ND	ND	ND	ND	ND	ND	ND	ND	ND	ND	0.256717	ND	ND	ND	ND	ND	ND	ND	ND	ND	ND	ND	ND	ND	ND	ND	ND	ND	ND	ND	0.230578	0.032805	ND	0.0870284	ND	0.127669	0.0224107	ND
1546-95-8	7-H-PFHpA	0.0554878	0.116784	24	0.292683	0.39	955	216.464	PFAS			0.101034	0.335848	ND	ND	ND	0.290385	ND	ND	ND	ND	0.516717	ND	ND	ND	ND	ND	ND	ND	ND	ND	ND	ND	ND	ND	ND	ND	ND	ND	ND	ND	ND	ND	ND	ND	ND	ND	ND	ND
376-73-8	PFPediA	0.0245411	0.0552249	12	0.146341	-5.22	27.5	42985.7	PFAS			ND	ND	ND	ND	ND	ND	ND	ND	ND	ND	ND	ND	ND	ND	ND	ND	ND	ND	ND	ND	ND	ND	ND	ND	ND	ND	ND	ND	ND	ND	ND	ND	ND	ND	ND	ND	ND	ND
52299-25-9	4:4 PFPiA	0.00823248	0.0107011	14	0.170732	3.32	1380	0.152318	PFAS	parent		0.0363544	ND	ND	ND	ND	ND	ND	ND	ND	ND	ND	ND	ND	ND	ND	ND	ND	ND	0.0172661	0.0226645	ND	ND	0.0138237	0.0101949	0.00927867	ND	ND	ND	ND	ND	ND	0.00539446	ND	ND	ND	ND	0.0071863	0.00491661
[truncated: 44 more columns]

## Sheet: Table S8
Chemicals	Categories	logConcentration (median, ng/L, n=detected count)	detection frequency (DF)	log Abundance (median concentration × DF)	logD (pH=7.4)	logKoc (L/kg)	log Water Solubility (mg/L)	log Biodegradation Half-Life (day)	log tPSA (Å2)	log Molar Refractivity (cm3/mol)	log Viscosity (cP)	log Surface Tension (dyn/cm)	aromatic ring	alkane C -CHn-	alkene R1-CH=CH-R2	thiol R-SH	sulfoxide R1R2S=O	sulfone R1-SO2-R2	sulfonic acid -SO3H	sulfonic ester R1-SO2-O-R2	sulfonamide R-SO2-NH2	imine R1R2C=N-R3	nitrile R-CN	amine NR1R2R3	azo R1-N=N-R2	nitro O=N=O	N-Oxyl N-O• radical	amide R1-(C=O)-NR2R3	carboxylic acid R-COOH	hydroxy R-OH	aldehyde R-CH=O	kentone R1(C=O)R2	ester R1-COO-R2	ether R1-O-R2	haloalkane C-X	phosphorus halides P-X	phosphine R1R2R3P	phosphodiester R1-O-(P=O)(OH)-O-R2	phosphenic acid R1-(P=O)(OH)-R2
Benzothiazole-2-thiol	Industrial chemicals & TPs	3.73696	0.158537	2.93709	2.63	2.25042	2.07918	1.11059	1.09202	1.68753	0.865104	1.80956	2	0	0	1	0	0	0	0	0	0	0	0	0	0	0	0	0	0	0	0	0	0	0	0	0	0	0
TFA	PFAS	3.47259	0.987805	3.46726	-2.62	0.609594	5.55956	0.740363	1.57171	1.12385	0.127105	1.35411	0	1	0	0	0	0	0	0	0	0	0	0	0	0	0	0	1	0	0	0	0	0	3	0	0	0	0
Sulfamic acid	Industrial chemicals & TPs	3.34312	0.341463	2.87647	-3.79	N/A	5.16732	N/A	1.9052	1.20412	N/A	2.0086	0	0	0	0	0	0	1	0	0	0	0	1	0	0	0	0	0	0	0	0	0	0	0	0	0	0	0
N-Methylpiperidine	Industrial chemicals & TPs	3.23863	0.914634	3.19988	-1.52	1.88986	5.22272	0.699838	0.510545	1.49554	0.071882	1.42325	0	6	0	0	0	0	0	0	0	0	0	1	0	0	0	0	0	0	0	0	0	0	0	0	0	0	0
Methanesulfonic acid	Industrial chemicals & TPs	3.04872	0.207317	2.36536	-3.34	0.640481	6	0.710117	1.73536	1.23045	N/A	1.66558	0	1	0	0	0	0	1	0	0	0	0	0	0	0	0	0	0	0	0	0	0	0	0	0	0	0	0
DMF	Industrial chemicals & TPs	3.03018	1	3.03018	-0.63	0.931966	6	0.880242	1.30771	1.29885	-0.0942041	1.40993	0	0	0	0	0	0	0	0	0	0	0	1	0	0	0	0	0	0	1	0	0	0	0	0	0	0	0
BTH	Industrial chemicals & TPs	3.00914	0.95122	2.98742	2.11	2.47129	3.63347	0.92993	1.09202	1.60853	0.474216	1.7348	2	0	0	0	0	0	0	0	0	0	0	0	0	0	0	0	0	0	0	0	0	0	0	0	0	0	0
CPL	Industrial chemicals & TPs	2.87976	1	2.87976	0.31	1.33846	5.88762	0.659916	1.46389	1.49276	1.16732	1.48287	0	5	0	0	0	0	0	0	0	0	0	0	0	0	0	1	0	0	0	0	0	0	0	0	0	0	0
Chlorthalonil R471811	Pesticides & TPs	2.86122	0.219512	2.20268	-1.71	2.65031	4.94753	0.519828	2.14783	1.83442	N/A	1.91381	1	0	0	0	0	0	1	0	0	0	0	0	0	0	0	2	0	0	0	0	0	0	3	0	0	0	0
HHTMP	Industrial chemicals & TPs	2.78136	1	2.78136	-1.95	2.04139	5.14179	0.650308	1.64048	1.76118	1.66745	1.53148	0	11	0	0	0	0	0	0	0	0	0	1	0	0	0	0	0	2	0	0	0	0	0	0	0	0	0
3-Methylsulphanilic acid	Industrial chemicals & TPs	2.56107	0.207317	1.8777	-1.54	1.92993	4.01605	0.5302	1.9052	1.6561	N/A	1.79029	1	1	0	0	0	0	1	0	0	0	0	1	0	0	0	0	0	0	0	0	0	0	0	0	0	0	0
3,4-Diaminobenzoic acid	Industrial chemicals & TPs	2.53714	0.280488	1.98505	-1.99	1.64048	4.75958	0.670246	1.95105	1.62014	N/A	1.91645	1	0	0	0	0	0	0	0	0	0	0	2	0	0	0	0	1	0	0	0	0	0	0	0	0	0	0
Erythromycin	Pharmaceuticals & TPs	2.51294	0.0609756	1.2981	0.99	4.65031	0.627275	1.19033	2.2876	2.27646	N/A	1.71096	0	35	0	0	0	0	0	0	0	0	0	1	0	0	0	0	0	5	0	1	1	5	0	0	0	0	0
Perchloric acid	Industrial chemicals & TPs	2.48412	0.719512	2.34116	-2.47	N/A	6	N/A	1.85394	N/A	N/A	N/A	0	0	0	0	0	0	0	0	0	0	0	0	0	0	0	0	0	1	0	0	0	0	0	0	0	0	0
1H-1,2,4-Triazole	Pesticides & TPs	2.42017	0.121951	1.50636	-0.41	0.815578	4.9982	0.680336	1.56526	1.22789	N/A	1.82737	1	0	0	0	0	0	0	0	0	0	0	0	0	0	0	0	0	0	0	0	0	0	0	0	0	0	0
Choline	Pharmaceuticals & TPs	2.3538	0.792683	2.2529	-4.66	1.07918	6	0.620136	1.306	N/A	N/A	N/A	0	5	0	0	0	0	0	0	0	0	0	1	0	0	0	0	0	1	0	0	0	0	0	0	0	0	0
1-Ethyl-2-pyrrolidinone	Industrial chemicals & TPs	2.32238	1	2.32238	0	1.79029	5.06005	0.670246	1.30771	1.49831	0.557507	1.51455	0	5	0	0	0	0	0	0	0	0	0	0	0	0	0	1	0	0	0	0	0	0	0	0	0	0	0
Caffeine	Pharmaceuticals & TPs	2.30465	1	2.30465	-0.55	1.79029	4.33445	0.579784	1.74989	1.70243	N/A	1.74663	1	3	0	0	0	0	0	0	0	0	0	1	0	0	0	2	0	0	0	0	0	0	0	0	0	0	0
Taurine	Pharmaceuticals & TPs	2.29952	0.121951	1.38571	-2.62	0.759668	4.90687	0.599883	1.9052	1.40312	N/A	1.74974	0	2	0	0	0	0	1	0	0	0	0	1	0	0	0	0	0	0	0	0	0	0	0	0	0	0	0
Metazachlor-ESA	Pesticides & TPs	2.22798	0.792683	2.12708	-0.74	2.55023	0.191324	0.920123	1.95559	1.92428	N/A	1.72997	2	4	0	0	0	0	1	0	0	0	0	1	0	0	0	1	0	0	0	0	0	0	0	0	0	0	0
2-Amino-5-methylthiazole	Industrial chemicals & TPs	2.12954	0.987805	2.12421	1.13	1.34044	3.84961	0.599883	1.5841	1.50243	0.58995	1.68305	1	1	0	0	0	0	0	0	0	0	0	1	0	0	0	0	0	0	0	0	0	0	0	0	0	0	0
2,2'-Dimorpholinyldiethyl ether	Industrial chemicals & TPs	2.10926	0.317073	1.61042	-0.49	2.43933	6	0.720159	1.53364	1.8169	0.772322	1.55991	0	12	0	0	0	0	0	0	0	0	0	2	0	0	0	0	0	0	0	0	0	3	0	0	0	0	0
Methyl sulfate	Industrial chemicals & TPs	2.10618	0.0731707	0.970518	-2.84	0.469822	6	0.759668	1.80346	1.27416	N/A	1.70243	0	1	0	0	0	0	1	0	0	0	0	0	0	0	0	0	0	0	0	0	0	1	0	0	0	0	0
Triacetonamine	Industrial chemicals & TPs	2.05986	0.939024	2.03254	0.49	1.51055	5.71978	0.790285	1.46389	1.65514	0.62634	1.4014	0	8	0	0	0	0	0	0	0	0	0	1	0	0	0	0	0	0	0	1	0	0	0	0	0	0	0
Allopurinol	Pharmaceuticals & TPs	2.05778	0.0243902	0.444996	-2.98	1.46982	5.91563	0.550228	1.81856	1.52634	N/A	1.96095	0	0	1	0	0	0	0	0	0	2	0	2	0	0	0	0	0	0	0	1	0	0	0	0	0	0	0
Propranolol glucuronide	Pharmaceuticals & TPs	2.04124	0.0121951	0.127429	-1.34	1.71012	2.35707	0.869818	2.13897	2.05308	N/A	1.82607	2	11	0	0	0	0	0	0	0	0	0	1	0	0	0	0	1	3	0	0	0	3	0	0	0	0	0
Melamine	Industrial chemicals & TPs	2.01393	1	2.01393	-2.34	1.36922	3.5092	0.650308	2.06123	1.52114	N/A	2.18469	1	0	0	0	0	0	0	0	0	0	0	3	0	0	0	0	0	0	0	0	0	0	0	0	0	0	0
Isophoronediamine	Industrial chemicals & TPs	1.978	0.256098	1.38641	-4.16	1.98989	4.40126	0.650308	1.71634	1.72754	0.899821	1.51983	0	10	0	0	0	0	0	0	0	0	0	2	0	0	0	0	0	0	0	0	0	0	0	0	0	0	0
DABACO	Industrial chemicals & TPs	1.97501	0.439024	1.6175	-2.47	1.617	5.65321	1.65031	0.811575	1.52504	0.285557	1.55023	0	6	0	0	0	0	0	0	0	0	0	2	0	0	0	0	0	0	0	0	0	0	0	0	0	0	0
Chloridazon-desphenyl	Pesticides & TPs	1.9435	0.634146	1.74569	-0.8	1.80003	4.9436	0.550228	1.82918	1.50379	N/A	1.85248	0	0	0	0	0	0	0	0	0	1	0	1	0	0	0	1	0	0	0	0	0	0	1	0	0	0	0
2-Naphthalenesulfonic acid	Industrial chemicals & TPs	1.90974	0.121951	0.995922	-0.23	3.0086	4.77815	0.899821	1.73536	1.73799	N/A	1.76938	2	0	0	0	0	0	1	0	0	0	0	0	0	0	0	0	0	0	0	0	0	0	0	0	0	0	0
Acesulfame	Industrial chemicals & TPs	1.88305	0.47561	1.5603	-3.06	1.35025	5.76898	0.630428	1.86016	1.51188	N/A	1.64345	0	1	0	0	0	0	0	1	0	0	0	0	0	0	0	1	0	0	0	0	0	0	0	0	0	0	0
Metolachlor OA	Pesticides & TPs	1.87163	1	1.87163	-0.57	1.91009	2.99689	0.650308	1.82504	1.88536	2.05308	1.65992	1	7	0	0	0	0	0	0	0	0	0	0	0	0	0	1	1	0	0	0	0	1	0	0	0	0	0
Omeprazole	Pharmaceuticals & TPs	1.78587	0.0853659	0.717153	2.43	2.96988	1.80073	0.5302	1.85902	1.97313	N/A	1.87622	3	0	0	0	1	0	0	0	0	0	0	0	0	0	0	0	0	0	0	0	0	2	0	0	0	0	0
2-H-PF3OBA	PFAS	1.73335	0.0487805	0.421595	-1.87	N/A	5.08927	N/A	1.66773	N/A	N/A	N/A	0	2	0	0	0	0	0	0	0	0	0	0	0	0	0	0	1	0	0	0	0	1	4	0	0	0	0
N,N-Dimethylnicotinamide-2-sulfonamide	Pesticides & TPs	1.71919	0.621951	1.51294	-0.79	1.8202	4.95605	0.690196	1.96769	1.73957	N/A	1.75511	1	0	0	0	0	0	0	0	1	0	0	0	0	0	0	1	0	0	0	0	0	0	0	0	0	0	0
Dibutylamine	Industrial chemicals & TPs	1.70804	1	1.70804	-0.71	1.65992	3.54407	0.550228	1.08027	1.63043	0.100371	1.38739	0	8	0	0	0	0	0	0	0	0	0	1	0	0	0	0	0	0	0	0	0	0	0	0	0	0	0
BDMA	Industrial chemicals & TPs	1.70738	0.560976	1.45632	0.4	1.88986	4.07918	0.699838	0.510545	1.64542	0.0530784	1.49969	1	3	0	0	0	0	0	0	0	0	0	1	0	0	0	0	0	0	0	0	0	0	0	0	0	0	0
Triethanolamine	Industrial chemicals & TPs	1.63718	0.646341	1.44764	-2.42	1.28103	6	0.559907	1.8057	1.58206	1.81823	1.67302	0	6	0	0	0	0	0	0	0	0	0	1	0	0	0	0	0	3	0	0	0	0	0	0	0	0	0
p-Toluenesulfonamide	Industrial chemicals & TPs	1.63025	0.170732	0.862561	1.09	1.81023	3.49969	0.690196	1.77931	1.64147	N/A	1.66558	1	1	0	0	0	0	0	0	1	0	0	0	0	0	0	0	0	0	0	0	0	0	0	0	0	0	0
BTSA	Industrial chemicals & TPs	1.62537	0.512195	1.3348	-0.4	1.5302	5.40657	1.04922	1.82432	1.70415	N/A	1.902	2	0	0	0	0	0	1	0	0	0	0	0	0	0	0	0	0	0	0	0	0	0	0	0	0	0	0
Vinylsulfonate	Industrial chemicals & TPs	1.59729	0.182927	0.859566	-2.6	0.499687	6	0.699838	1.73536	1.33041	N/A	1.70501	0	0	1	0	0	0	1	0	0	0	0	0	0	0	0	0	0	0	0	0	0	0	0	0	0	0	0
Aspartame	Industrial chemicals & TPs	1.59479	0.097561	0.584066	-2.25	2.22011	3.132	0.550228	2.07452	1.86923	2.06819	1.74115	1	5	0	0	0	0	0	0	0	0	0	1	0	0	0	1	1	0	0	0	1	0	0	0	0	0	0
Sulfamethazine	Pharmaceuticals & TPs	1.50361	0.0731707	0.367943	0.21	2.16137	3.17609	0.5302	1.98637	1.85974	N/A	1.8537	2	2	0	0	0	0	0	0	2	0	0	1	0	0	0	0	0	0	0	0	0	0	0	0	0	0	0
(-)-Nicotine	Pharmaceuticals & TPs	1.47217	0.97561	1.46144	-0.04	2.0086	6	0.5302	1.19312	1.69285	0.862131	1.58659	1	5	0	0	0	0	0	0	0	0	0	1	0	0	0	0	0	0	0	0	0	0	0	0	0	0	0
4-Aminobenzoic hydrazide	Industrial chemicals & TPs	1.46723	0.0609756	0.252387	-0.3	1.88024	4.27779	0.609594	1.90924	1.63347	N/A	1.79727	1	0	0	0	0	0	0	0	0	0	0	2	0	0	0	1	0	0	0	0	0	0	0	0	0	0	0
3-Cl-PFPrA	PFAS	1.46137	0.0121951	-0.452442	-1.71	0.640481	3.61176	0.710117	1.57171	1.35984	0.201397	1.40993	0	2	0	0	0	0	0	0	0	0	0	0	0	0	0	0	1	0	0	0	0	0	5	0	0	0	0
MAPMA	Industrial chemicals & TPs	1.45729	0.097561	0.446569	-1.47	1.95999	4.45107	0.670246	1.50974	1.70501	0.875061	1.48001	0	6	1	0	0	0	0	0	0	0	0	1	0	0	0	1	0	0	0	0	0	0	0	0	0	0	0
HEPES	Pharmaceuticals & TPs	1.39471	0.292683	0.861109	-3.22	2.12057	6	0.749736	1.90891	1.75358	N/A	1.73239	0	8	0	0	0	0	1	0	0	0	0	2	0	0	0	0	0	1	0	0	0	0	0	0	0	0	0
Theobromine	Pharmaceuticals & TPs	1.35888	0.987805	1.35355	-0.78	1.85003	2.51851	0.670246	1.81298	1.65418	N/A	1.81823	1	2	0	0	0	0	0	0	0	0	0	1	0	0	0	2	0	0	0	0	0	0	0	0	0	0	0
MDA	Industrial chemicals & TPs	1.30875	0.231707	0.673685	2.41	1.89042	3	1.30103	1.71634	1.80618	1.17609	1.73239	2	1	0	0	0	0	0	0	0	0	0	2	0	0	0	0	0	0	0	0	0	0	0	0	0	0	0
FAP	PFAS	1.29906	0.170732	0.531372	N/A	N/A	N/A	N/A	N/A	N/A	N/A	N/A	0	6	0	0	0	0	0	0	0	0	0	0	0	0	0	0	0	0	0	0	0	0	15	3	1	0	0
Dimethyl 5-sulfoisophthalate	Industrial chemicals & TPs	1.26706	0.463415	0.933028	-1.22	2.02119	5.51401	0.710117	2.0406	1.77305	N/A	1.72673	1	0	0	0	0	0	1	0	0	0	0	0	0	0	0	0	0	0	0	0	2	0	0	0	0	0	0
Celiprolol	Pharmaceuticals & TPs	1.24204	0.512195	0.951475	-0.43	3.36922	2.45537	0.670246	1.95856	2.03342	1.85673	1.63649	1	12	0	0	0	0	0	0	0	0	0	2	0	0	0	1	0	1	0	1	0	1	0	0	0	0	0
Ensulizole	Pharmaceuticals & TPs	1.23436	0.353659	0.782944	0.09	2.45939	4.37347	0.58995	1.89631	1.85187	N/A	1.85914	3	0	0	0	0	0	1	0	0	0	0	1	0	0	0	0	0	0	0	0	0	0	0	0	0	0	0
Dimethenamid-P Metabolite M27	Pesticides & TPs	1.19259	0.621951	0.986348	-0.79	2.0086	0.0406936	0.670246	1.92381	1.89209	N/A	1.74351	1	7	0	0	0	0	1	0	0	0	0	0	0	0	0	1	0	0	0	0	0	1	0	0	0	0	0
Dimethyl phosphate	Pesticides & TPs	1.1776	0.597561	0.953978	-2.64	0.58995	5.54058	0.690196	1.74632	1.36549	N/A	1.59218	0	2	0	0	0	0	0	0	0	0	0	0	0	0	0	0	0	0	0	0	0	0	0	0	0	1	0
Sucralose	Industrial chemicals & TPs	1.14624	0.280488	0.594157	-0.47	1.45025	5.04059	0.640481	2.11005	1.90741	N/A	1.81954	0	12	0	0	0	0	0	0	0	0	0	0	0	0	0	0	0	5	0	0	0	3	3	0	0	0	0
Atrazine	Pesticides & TPs	1.13428	0.95122	1.11256	2.2	2.2014	1.54033	0.690196	1.78633	1.76716	N/A	1.73078	1	5	0	0	0	0	0	0	0	0	0	2	0	0	0	0	0	0	0	0	0	0	1	0	0	0	0
Metformin	Pharmaceuticals & TPs	1.09974	0.646341	0.910204	-5.62	0.980003	6	0.680336	1.94934	1.52375	N/A	1.70586	0	2	0	0	0	0	0	0	0	2	0	3	0	0	0	0	0	0	0	0	0	0	0	0	0	0	0
Cyanuric acid	Industrial chemicals & TPs	1.09749	0.439024	0.739976	-1.04	1.60638	3.30103	0.790285	1.99021	1.38561	N/A	1.64738	0	0	0	0	0	0	0	0	0	0	0	0	0	0	0	3	0	0	0	0	0	0	0	0	0	0	0
Tripropylamine	Industrial chemicals & TPs	1.0933	0.0243902	-0.51948	-0.56	2.13033	2.8739	0.609594	0.510545	1.67669	-0.0419142	1.38202	0	9	0	0	0	0	0	0	0	0	0	1	0	0	0	0	0	0	0	0	0	0	0	0	0	0	0
4-Aminoantipyrine	Pharmaceuticals & TPs	1.06246	0.0609756	-0.152382	0.33	2.33041	5.86213	0.519828	1.69522	1.76418	N/A	1.67761	1	2	0	0	0	0	0	0	0	0	0	2	0	0	0	1	0	0	0	0	0	0	0	0	0	0	0
Aces	Pharmaceuticals & TPs	1.04672	0.365854	0.610025	-3.81	2.24055	6	0.690196	2.03937	1.5832	N/A	1.83696	0	3	0	0	0	0	1	0	0	0	0	1	0	0	0	1	0	0	0	0	0	0	0	0	0	0	0
Dicyandiamide	Industrial chemicals & TPs	1.02906	0.329268	0.546606	-1.03	0.820201	4.61595	0.609594	1.93293	1.30103	N/A	1.86213	0	0	0	0	0	0	0	0	0	1	1	2	0	0	0	0	0	0	0	0	0	0	0	0	0	0	0
PFPrA	PFAS	1.0274	1	1.0274	-1.92	0.770115	3.95759	0.650308	1.57171	1.26245	0.143015	1.26007	0	2	0	0	0	0	0	0	0	0	0	0	0	0	0	0	1	0	0	0	0	0	5	0	0	0	0
Theophylline	Pharmaceuticals & TPs	1.01768	0.817073	0.929938	-0.84	1.57978	3.86688	0.630428	1.81298	1.63448	N/A	1.82995	1	2	0	0	0	0	0	0	0	0	0	1	0	0	0	2	0	0	0	0	0	0	0	0	0	0	0
Mecoprop	Pesticides & TPs	0.977664	0.0121951	-0.93615	-0.49	1.76268	2.9345	0.550228	1.66773	1.72754	1.25042	1.62634	1	3	0	0	0	0	0	0	0	0	0	0	0	0	0	0	1	0	0	0	0	1	1	0	0	0	0
4-Hydroxy-TEMPO	Industrial chemicals & TPs	0.956274	0.487805	0.64452	0.22	1.58995	4.29223	0.609594	1.63719	N/A	N/A	N/A	0	9	0	0	0	0	0	0	0	0	0	0	0	0	1	0	0	1	0	0	0	0	0	0	0	0	0
Gabapentin	Pharmaceuticals & TPs	0.939427	0.439024	0.581916	-1.27	2.10037	3.65237	0.570543	1.80154	1.66932	1.36173	1.67302	0	8	0	0	0	0	0	0	0	0	0	1	0	0	0	0	1	0	0	0	0	0	0	0	0	0	0
MDEA	Industrial chemicals & TPs	0.920143	0.0365854	-0.516549	-2.5	1.55991	6	0.620136	1.64048	1.50515	1.28556	1.617	0	5	0	0	0	0	0	0	0	0	0	1	0	0	0	0	0	2	0	0	0	0	0	0	0	0	0
Naphthalene-1-sulfonic acid	Industrial chemicals & TPs	0.897145	0.146341	0.0625128	-0.23	3.02119	4.28914	0.910091	1.73536	1.73799	N/A	1.76938	2	0	0	0	0	0	1	0	0	0	0	0	0	0	0	0	0	0	0	0	0	0	0	0	0	0	0
Daminozide	Pesticides & TPs	0.881442	0.439024	0.52393	-4.15	0.658011	5	0.650308	1.84286	1.58883	N/A	1.65706	0	4	0	0	0	0	0	0	0	0	0	1	0	0	0	1	1	0	0	0	0	0	0	0	0	0	0
DPG	Industrial chemicals & TPs	0.87729	0.243902	0.264506	1.28	2.30963	3.21625	1.30103	1.68043	1.81558	N/A	1.64836	2	0	0	0	0	0	0	0	0	1	0	2	0	0	0	0	0	0	0	0	0	0	0	0	0	0	0
p-Cumenesulphonic acid	Industrial chemicals & TPs	0.872977	0.841463	0.798012	0.02	2.45939	4.39122	0.749736	1.73536	1.70757	N/A	1.63849	1	3	0	0	0	0	1	0	0	0	0	0	0	0	0	0	0	0	0	0	0	0	0	0	0	0	0
Ofloxacin	Pharmaceuticals & TPs	0.862233	0.0365854	-0.574459	-0.82	2.68034	4.03384	0.5302	1.86522	1.95952	N/A	1.84696	1	8	1	0	0	0	0	0	0	0	0	3	0	0	0	0	1	0	0	1	0	1	1	0	0	0	0
3-Sulfopropyl acrylate	Industrial chemicals & TPs	0.838397	0.512195	0.547832	-2.38	1.38917	5.95504	0.670246	1.90671	1.62118	N/A	1.6981	0	3	1	0	0	0	1	0	0	0	0	0	0	0	0	0	0	0	0	0	1	0	0	0	0	0	0
Chloridazon-methyldesphenyl	Pesticides & TPs	0.808217	0.682927	0.642591	-0.55	1.55991	4.70108	0.540329	1.76856	1.57054	N/A	1.75205	0	0	0	0	0	0	0	0	0	1	0	1	0	0	0	1	0	0	0	0	0	0	1	0	0	0	0
Phenytoin	Pharmaceuticals & TPs	0.765512	0.304878	0.249639	2.11	2.17898	1.50515	0.850033	1.76492	1.84261	N/A	1.69197	2	1	0	0	0	0	0	0	0	0	0	0	0	0	0	2	0	0	0	0	0	0	0	0	0	0	0
Ibuprofen CRS	Pharmaceuticals & TPs	0.753034	0.182927	0.0153115	1.34	2.13988	1.32222	0.550228	1.57171	1.7839	1.26482	1.56348	1	6	0	0	0	0	0	0	0	0	0	0	0	0	0	0	1	0	0	0	0	0	0	0	0	0	0
OTB	Industrial chemicals & TPs	0.749352	0.097561	-0.261372	-1.57	2.19866	5.26395	0.409933	1.99025	1.72509	N/A	1.73159	1	1	0	0	0	0	0	0	0	2	0	3	0	0	0	0	0	0	0	0	0	0	0	0	0	0	0
CTAB	Industrial chemicals & TPs	0.745689	0.621951	0.539445	2.69	3.32015	1.45888	0.989895	N/A	N/A	N/A	N/A	0	19	0	0	0	0	0	0	0	0	0	1	0	0	0	0	0	0	0	0	0	0	0	0	0	0	0
2,5-Dichlorobenzenesulfonic acid	Industrial chemicals & TPs	0.735368	0.560976	0.484312	-0.01	1.81023	4.39323	0.889862	1.73536	1.67025	N/A	1.75815	1	0	0	0	0	0	1	0	0	0	0	0	0	0	0	0	0	0	0	0	0	0	2	0	0	0	0
PFBA	PFAS	0.734435	0.963415	0.718248	-1.22	1.94988	3.94922	0.650308	1.57171	1.36549	0.158362	1.23045	0	3	0	0	0	0	0	0	0	0	0	0	0	0	0	0	1	0	0	0	0	0	7	0	0	0	0
Nicosulfuron	Pesticides & TPs	0.734038	0.0853659	-0.334678	-0.15	1.47712	4.07918	0.630428	2.17932	1.98363	N/A	1.82672	2	4	0	0	0	0	0	0	1	0	0	0	0	0	0	2	0	0	0	0	0	2	0	0	0	0	0
Terbuthylazine	Pesticides & TPs	0.72942	0.5	0.42839	2.48	2.32015	0.929419	0.609594	1.78633	1.80003	N/A	1.70927	1	6	0	0	0	0	0	0	0	0	0	2	0	0	0	0	0	0	0	0	0	0	1	0	0	0	0
6PPD	Industrial chemicals & TPs	0.709341	0.329268	0.226891	4.79	4.04139	0.273996	0.499687	1.3813	1.94596	1.48996	1.61172	2	6	0	0	0	0	0	0	0	0	0	2	0	0	0	0	0	0	0	0	0	0	0	0	0	0	0
4-Methyl-1H-benzotriazole	Industrial chemicals & TPs	0.677606	0.560976	0.42655	1.8	1.82995	3.28442	0.399674	1.56526	1.5966	N/A	1.8109	2	1	0	0	0	0	0	0	0	0	0	0	0	0	0	0	0	0	0	0	0	0	0	0	0	0	0
Allylsulfonate	Industrial chemicals & TPs	0.665073	0.0487805	-0.646681	-2.45	0.389166	6	0.659916	1.73536	1.41664	N/A	1.66087	0	1	1	0	0	0	1	0	0	0	0	0	0	0	0	0	0	0	0	0	0	0	0	0	0	0	0
Metazachlor metabolite BH 479-12	Pesticides & TPs	0.664334	0.365854	0.227642	-5.35	1.8202	3.29874	0.519828	2.0434	1.88649	N/A	1.78319	2	2	0	0	0	0	0	0	0	0	0	0	0	0	0	1	2	0	0	0	0	0	0	0	0	0	0
Lamotrigine	Pharmaceuticals & TPs	0.65725	0.170732	-0.110435	1.91	2.25042	2.14525	0.790285	1.94998	1.80209	N/A	1.90091	2	0	0	0	0	0	0	0	0	0	0	2	0	0	0	0	0	0	0	0	0	0	2	0	0	0	0
Metoprolol acid	Pharmaceuticals & TPs	0.632892	0.304878	0.117018	-1.24	2.49969	4.20799	0.550228	1.89647	1.85914	N/A	1.6637	1	7	0	0	0	0	0	0	0	0	0	1	0	0	0	0	1	1	0	0	0	1	0	0	0	0	0
Metazachlor	Pesticides & TPs	0.607592	0.0853659	-0.461123	2.98	2.17898	2.63347	0.5302	1.55522	1.89209	N/A	1.62839	2	4	0	0	0	0	0	0	0	0	0	0	0	0	0	1	0	0	0	0	0	0	1	0	0	0	0
PF4OPeA	PFAS	0.537246	0.0243902	-1.07554	-0.48	1.65992	2.93262	0.650308	1.66773	1.3962	0.235528	1.26245	0	3	0	0	0	0	0	0	0	0	0	0	0	0	0	0	1	0	0	0	0	1	7	0	0	0	0
Terbuthylazine-desethyl-2-hydroxy	Pesticides & TPs	0.53702	0.658537	0.3556	-0.37	2.17026	6	0.670246	1.97937	1.69984	N/A	1.85491	0	4	0	0	0	0	0	0	0	2	0	3	0	0	0	0	0	0	0	1	0	0	0	0	0	0	0
Mecoprop-P	Pesticides & TPs	0.523407	0.0121951	-1.39041	-0.49	1.76268	2.9345	0.550228	1.66773	1.72754	1.25042	1.62634	1	3	0	0	0	0	0	0	0	0	0	0	0	0	0	0	1	0	0	0	0	1	1	0	0	0	0
Triisopropanolamine	Industrial chemicals & TPs	0.500934	0.378049	0.078482	-1.88	1.46982	5.91908	0.770115	1.8057	1.71517	1.51455	1.60314	0	9	0	0	0	0	0	0	0	0	0	1	0	0	0	0	0	3	0	0	0	0	0	0	0	0	0
Xylenesulfonate	Industrial chemicals & TPs	0.490923	0.573171	0.249207	-0.2	0.499687	4.77043	0.889862	1.73536	1.66558	N/A	1.66181	1	2	0	0	0	0	1	0	0	0	0	0	0	0	0	0	0	0	0	0	0	0	0	0	0	0	0
ATBS	Industrial chemicals & TPs	0.48026	0.378049	0.0578082	-2.71	1.26007	6	0.670246	1.92153	1.68305	N/A	1.66839	0	4	1	0	0	0	1	0	0	0	0	0	0	0	0	1	0	0	0	0	0	0	0	0	0	0	0
PFOA	PFAS	0.475701	0.743902	0.347217	1.58	3.06446	0.768794	0.690196	1.57171	1.63246	N/A	1.22531	0	7	0	0	0	0	0	0	0	0	0	0	0	0	0	0	1	0	0	0	0	0	15	0	0	0	0
5-Methyl-1H-benzotriazole	Industrial chemicals & TPs	0.473305	0.743902	0.344821	1.8	1.80003	3.24762	0.399674	1.56526	1.5966	N/A	1.8109	2	1	0	0	0	0	0	0	0	0	0	0	0	0	0	0	0	0	0	0	0	0	0	0	0	0	0
Tributylamine	Industrial chemicals & TPs	0.453113	0.707317	0.302727	0.77	2.57978	2.15229	0.58995	0.510545	1.78817	0.0606978	1.40483	0	12	0	0	0	0	0	0	0	0	0	1	0	0	0	0	0	0	0	0	0	0	0	0	0	0	0
Hydrochlorothiazide	Pharmaceuticals & TPs	0.435532	0.402439	0.0402325	-0.58	1.72016	2.85854	0.859739	2.0732	1.79727	N/A	1.79239	1	1	0	0	0	0	0	0	2	0	0	1	0	0	0	0	0	0	0	0	0	0	1	0	0	0	0
DCHSS	Industrial chemicals & TPs	0.427207	0.146341	-0.407425	0.42	2.65031	-0.670316	0.759668	2.02926	1.935	N/A	1.72181	0	14	0	0	0	0	1	0	0	0	0	0	0	0	0	0	0	0	0	0	2	0	0	0	0	0	0
Sulfapyridine	Pharmaceuticals & TPs	0.421692	0.463415	0.0876618	0.24	2.17026	2.42813	0.5302	1.92711	1.81491	N/A	1.86392	2	0	0	0	0	0	0	0	1	0	0	1	0	0	0	0	0	0	0	0	0	0	0	0	0	0	0
Quadrol	Industrial chemicals & TPs	0.406988	0.231707	-0.228072	-2.6	2.24055	6	0.759668	1.94151	1.90472	1.14613	1.63347	0	14	0	0	0	0	0	0	0	0	0	2	0	0	0	0	0	4	0	0	0	0	0	0	0	0	0
N-Butyldiethanolamine	Industrial chemicals & TPs	0.393183	0.365854	-0.0435096	-1.7	1.48001	5.86247	0.670246	1.64048	1.66181	1.12385	1.57634	0	8	0	0	0	0	0	0	0	0	0	1	0	0	0	0	0	2	0	0	0	0	0	0	0	0	0
NMSBA	Pesticides & TPs	0.324972	0.097561	-0.685752	-3.12	1.30963	4.07925	0.550228	2.09079	1.72016	N/A	1.80956	1	1	0	0	0	1	0	0	0	0	0	0	0	1	0	0	1	0	0	0	0	0	0	0	0	0	0
Amisulpride	Pharmaceuticals & TPs	0.311993	0.134146	-0.560428	-1.24	3.11059	3.11522	0.5302	2.00745	1.98856	N/A	1.65321	1	10	0	0	0	1	0	0	0	0	0	2	0	0	0	1	0	0	0	0	0	1	0	0	0	0	0
TFMSA	PFAS	0.294581	0.97561	0.283857	-1.23	1.26951	5.86559	0.659916	1.73536	1.24055	N/A	1.55267	0	1	0	0	0	0	1	0	0	0	0	0	0	0	0	0	0	0	0	0	0	0	3	0	0	0	0
Dimethenamid-P Metabolite M23	Pesticides & TPs	0.289989	0.097561	-0.720735	-1.12	1.51983	3.61549	0.550228	1.82504	1.84757	2.29003	1.70415	1	5	0	0	0	0	0	0	0	0	0	0	0	0	0	1	1	0	0	0	0	1	0	0	0	0	0
BETMAC	Industrial chemicals & TPs	0.268358	0.304878	-0.247516	-2.25	3.82995	5.49312	1.08991	N/A	N/A	N/A	N/A	1	4	0	0	0	0	0	0	0	0	0	1	0	0	0	0	0	0	0	0	0	0	0	0	0	0	0
Atrazine-2-hydroxy	Pesticides & TPs	0.252687	0.719512	0.109725	-0.01	2.20683	6	0.670246	1.91046	1.74429	N/A	1.79449	0	5	0	0	0	0	0	0	0	2	0	3	0	0	0	0	0	0	0	1	0	0	0	0	0	0	0
PFPeA	PFAS	0.220604	0.646341	0.0310659	-0.52	1.98	2.29341	0.650308	1.57171	1.44871	N/A	1.20683	0	4	0	0	0	0	0	0	0	0	0	0	0	0	0	0	1	0	0	0	0	0	9	0	0	0	0
Pymetrozin	Pesticides & TPs	0.198261	0.170732	-0.569425	0.56	1.63849	4.57316	0.5302	1.84148	1.78104	N/A	1.73719	1	3	0	0	0	0	0	0	0	1	0	0	1	0	0	1	0	0	0	0	0	0	0	0	0	0	0
Ethylpyridinium	Industrial chemicals & TPs	0.195723	0.0243902	-1.41706	-2.83	2.36922	4.76881	0.690196	0.478566	N/A	N/A	N/A	1	2	0	0	0	0	0	0	0	0	0	0	0	0	0	0	0	0	0	0	0	0	0	0	0	0	0
N,N-Diethylanilin	Industrial chemicals & TPs	0.192105	0.317073	-0.306736	2.78	2.07918	2.14613	0.699838	0.510545	1.69723	0.257679	1.52634	1	4	0	0	0	0	0	0	0	0	0	1	0	0	0	0	0	0	0	0	0	0	0	0	0	0	0
Tricyanomethanide	Industrial chemicals & TPs	0.171048	0.097561	-0.839676	-2.02	0.729974	5.28	0.880242	1.85352	1.3075	0.173186	1.74586	0	1	0	0	0	0	0	0	0	0	3	0	0	0	0	0	0	0	0	0	0	0	0	0	0	0	0
Dibutyl phosphate	Industrial chemicals & TPs	0.120981	0.780488	0.0133466	0.01	1.30103	4.23553	0.570543	1.74632	1.70757	N/A	1.55991	0	8	0	0	0	0	0	0	0	0	0	0	0	0	0	0	0	0	0	0	0	0	0	0	0	1	0
Bentazon	Pesticides & TPs	0.0908015	0.292683	-0.442801	-0.19	1.90902	2.69897	0.690196	1.82269	1.77597	N/A	1.68124	1	3	0	0	0	0	0	0	1	0	0	0	0	0	0	1	0	0	0	0	0	0	0	0	0	0	0
PFPrdiA	PFAS	0.075919	0.0365854	-1.36077	-6.6	1.12057	5.97567	0.710117	1.87274	1.2878	0.454845	1.61805	0	1	0	0	0	0	0	0	0	0	0	0	0	0	0	0	2	0	0	0	0	0	2	0	0	0	0
PFHxA	PFAS	0.0455022	0.54878	-0.215099	0.18	3.02938	1.43326	0.650308	1.57171	1.51851	N/A	1.18469	0	5	0	0	0	0	0	0	0	0	0	0	0	0	0	0	1	0	0	0	0	0	11	0	0	0	0
Benzoguanamine	Industrial chemicals & TPs	0.0427253	0.658537	-0.138695	1.69	2.17026	2.77815	1.13033	1.94998	1.72916	N/A	1.89982	2	0	0	0	0	0	0	0	0	0	0	2	0	0	0	0	0	0	0	0	0	0	0	0	0	0	0
(+-)-Coniine	Pharmaceuticals & TPs	0.0326982	0.304878	-0.483176	-1.09	2.04922	4.25527	0.609594	1.08027	1.60638	0.371068	1.42488	0	8	0	0	0	0	0	0	0	0	0	1	0	0	0	0	0	0	0	0	0	0	0	0	0	0	0
5-Cl-PFPeA	PFAS	0.00498697	0.170732	-0.762699	-0.31	2.07918	1.93231	0.650308	1.57171	1.51587	N/A	1.33846	0	4	0	0	0	0	0	0	0	0	0	0	0	0	0	0	1	0	0	0	0	0	9	0	0	0	0
Oxypurinol	Pharmaceuticals & TPs	-0.022407	0.47561	-0.345156	-1.99	2.17898	5.41396	0.550228	1.95216	1.52244	N/A	1.89376	1	0	0	0	0	0	0	0	0	2	0	2	0	0	0	0	0	0	0	1	0	0	0	0	0	0	0
2-(2-(3-Aminopropoxy)ethoxy)ethan-1-ol	Industrial chemicals & TPs	-0.0413741	0.560976	-0.29243	-3.88	1.51055	6	0.570543	1.81097	1.63347	0.993877	1.55145	0	7	0	0	0	0	0	0	0	0	0	1	0	0	0	0	0	1	0	0	0	2	0	0	0	0	0
Climbazole	Pharmaceuticals & TPs	-0.0812291	0.597561	-0.304847	4.3	3.06819	0.918085	0.690196	1.62221	1.90526	1.37475	1.63548	2	5	0	0	0	0	0	0	0	0	0	0	0	0	0	0	0	0	0	1	0	1	1	0	0	0	0
2-(Dibutylamino)ethanol	Industrial chemicals & TPs	-0.0934515	0.5	-0.394481	-0.43	2.43933	3.60206	0.759668	1.37051	1.72916	0.887054	1.47857	0	10	0	0	0	0	0	0	0	0	0	1	0	0	0	0	0	1	0	0	0	0	0	0	0	0	0
Atropine	Pharmaceuticals & TPs	-0.0963729	0.0609756	-1.31122	-0.21	3.08991	3.55145	0.5302	1.69697	N/A	1.71181	1.64246	1	10	0	0	0	0	0	0	0	0	0	1	0	0	0	0	0	1	0	0	1	0	0	0	0	0	0
Chloridazon	Pesticides & TPs	-0.09895	0.390244	-0.507614	1.11	1.8451	2.60206	0.519828	1.76856	1.76268	N/A	1.75282	1	0	0	0	0	0	0	0	0	1	0	1	0	0	0	1	0	0	0	0	0	0	1	0	0	0	0
PFBS	PFAS	-0.107582	0.695122	-0.265521	0.25	2.45939	2.53659	0.650308	1.73536	1.50515	N/A	1.36922	0	4	0	0	0	0	1	0	0	0	0	0	0	0	0	0	0	0	0	0	0	0	9	0	0	0	0
Acetoguanamine	Industrial chemicals & TPs	-0.109836	0.804878	-0.204106	-0.2	1.43933	4.78948	0.740363	1.94998	1.52892	N/A	1.96661	1	1	0	0	0	0	0	0	0	0	0	2	0	0	0	0	0	0	0	0	0	0	0	0	0	0	0
3-(Allyloxy)-2-hydroxypropanesulphonate	Industrial chemicals & TPs	-0.113246	0.243902	-0.72603	-3.13	1.19866	6	0.630428	1.9234	N/A	N/A	N/A	0	4	1	0	0	0	1	0	0	0	0	0	0	0	0	0	0	1	0	0	0	1	0	0	0	0	0
DBU	Industrial chemicals & TPs	-0.147507	0.378049	-0.569959	-1.61	2.17898	3.6917	0.850033	1.19312	1.66181	N/A	1.62531	0	8	0	0	0	0	0	0	0	1	0	1	0	0	0	0	0	0	0	0	0	0	0	0	0	0	0
5-H-PFPeA	PFAS	-0.14923	0.97561	-0.159954	-1.01	1.95999	2.91279	0.630428	1.57171	1.4456	N/A	1.22011	0	4	0	0	0	0	0	0	0	0	0	0	0	0	0	0	1	0	0	0	0	0	8	0	0	0	0
Foramsulfuron	Pesticides & TPs	-0.168811	0.0243902	-1.7816	-0.34	1.69984	2.54694	0.749736	2.22495	2.02938	N/A	1.85126	2	4	0	0	0	0	0	0	1	0	0	2	0	0	0	2	0	0	1	0	0	2	0	0	0	0	0
2-Amino-4,5-dichlorobenzenesulfonic acid	Industrial chemicals & TPs	-0.175944	0.109756	-1.13552	-0.84	1.25042	3.09485	0.690196	1.9052	1.70243	N/A	1.85431	1	0	0	0	0	0	1	0	0	0	0	1	0	0	0	0	0	0	0	0	0	0	2	0	0	0	0
(R)-Camphorsulfonic Acid	Pharmaceuticals & TPs	-0.176555	0.292683	-0.710158	-1.39	2.74036	3.92854	0.5302	1.85394	1.73799	N/A	1.69897	0	9	0	0	0	0	1	0	0	0	0	0	0	0	0	0	0	0	0	1	0	0	0	0	0	0	0
PFHpA	PFAS	-0.25158	0.47561	-0.574329	0.88	3.32015	0.561963	0.650308	1.57171	1.57978	N/A	1.16435	0	6	0	0	0	0	0	0	0	0	0	0	0	0	0	0	1	0	0	0	0	0	13	0	0	0	0
PNTSA	Industrial chemicals & TPs	-0.337416	0.329268	-0.819866	-0.77	1.67025	5.82413	0.650308	2.02604	1.67943	N/A	1.80072	1	1	0	0	0	0	1	0	0	0	0	0	0	1	0	0	0	0	0	0	0	0	0	0	0	0	0
PFDA	PFAS	-0.338063	0.0609756	-1.55291	2.98	2.59988	-2.09458	0.690196	1.57171	1.72181	N/A	1.21484	0	9	0	0	0	0	0	0	0	0	0	0	0	0	0	0	1	0	0	0	0	0	19	0	0	0	0
Bisoprolol	Pharmaceuticals & TPs	-0.353437	0.146341	-1.18807	0.34	3.59028	3.53637	0.630428	1.77779	1.96708	1.75282	1.56703	1	12	0	0	0	0	0	0	0	0	0	1	0	0	0	0	0	1	0	0	0	3	0	0	0	0	0
Bisphenol S	Industrial chemicals & TPs	-0.424551	0.390244	-0.833215	1.98	2.72016	2.70322	1.19033	1.87274	1.8014	N/A	1.78319	2	0	0	0	0	1	0	0	0	0	0	0	0	0	0	0	0	2	0	0	0	0	0	0	0	0	0
Metsulfuron-methyl	Pesticides & TPs	-0.437792	0.207317	-1.12116	1.06	1.9345	3.97772	0.630428	2.16991	1.94349	N/A	1.83948	2	3	0	0	0	0	0	0	1	0	0	0	0	0	0	1	0	0	0	0	1	1	0	0	0	0	0
Nitrol S	Industrial chemicals & TPs	-0.450549	0.780488	-0.558183	-1.28	1.40993	5.38537	0.630428	2.02604	1.63448	N/A	1.83759	1	0	0	0	0	0	1	0	0	0	0	0	0	1	0	0	0	0	0	0	0	0	0	0	0	0	0
bis((Trifluoromethyl)sulfonyl)imide	PFAS	-0.472648	0.365854	-0.90934	1.94	1.78032	2.43332	0.720159	1.90477	1.52244	N/A	1.54407	0	2	0	0	0	1	0	0	1	0	0	0	0	0	0	0	0	0	0	0	0	0	6	0	0	0	0
PFHxS	PFAS	-0.508814	0.487805	-0.820568	1.65	3.35984	0.790569	0.650308	1.73536	1.62118	N/A	1.32222	0	6	0	0	0	0	1	0	0	0	0	0	0	0	0	0	0	0	0	0	0	0	13	0	0	0	0
Clorofibric Acid	Pharmaceuticals & TPs	-0.536919	0.0609756	-1.75176	-0.58	1.94002	2.67793	0.550228	1.66773	1.72673	0.984977	1.62737	1	3	0	0	0	0	0	0	0	0	0	0	0	0	0	0	1	0	0	0	0	1	1	0	0	0	0
PFBdiA	PFAS	-0.593657	0.219512	-1.2522	-5.89	1.29003	4.97244	0.710117	1.87274	1.38561	-0.266001	1.54777	0	2	0	0	0	0	0	0	0	0	0	0	0	0	0	0	2	0	0	0	0	0	4	0	0	0	0
PFHxdiA	PFAS	-0.632515	0.182927	-1.37024	N/A	1.82995	3.41934	0.670246	1.87274	1.53275	N/A	1.45332	0	4	0	0	0	0	0	0	0	0	0	0	0	0	0	0	2	0	0	0	0	0	8	0	0	0	0
PFOS	PFAS	-0.649326	0.439024	-1.00684	3.05	3.16435	-0.983469	0.690196	1.73536	1.71181	N/A	1.29226	0	8	0	0	0	0	1	0	0	0	0	0	0	0	0	0	0	0	0	0	0	0	17	0	0	0	0
MPSA	Industrial chemicals & TPs	-0.65729	0.52439	-0.937636	-2.21	0.710117	5.78304	0.699838	1.73536	1.4843	N/A	1.63448	0	2	1	0	0	0	1	0	0	0	0	0	0	0	0	0	0	0	0	0	0	0	0	0	0	0	0
Bis(2-ethylhexyl)amine	Industrial chemicals & TPs	-0.726038	0.317073	-1.22488	2.65	3.67025	-0.137913	0.699838	1.08027	1.90146	0.885926	1.41996	0	16	0	0	0	0	0	0	0	0	0	1	0	0	0	0	0	0	0	0	0	0	0	0	0	0	0
PFPrS	PFAS	-0.739663	0.634146	-0.937474	-0.45	1.64048	3.39289	0.650308	1.73536	1.43297	N/A	1.40824	0	3	0	0	0	0	1	0	0	0	0	0	0	0	0	0	0	0	0	0	0	0	7	0	0	0	0
PFNA	PFAS	-0.768156	0.329268	-1.25061	2.28	3.45025	-1.20356	0.690196	1.57171	1.67943	N/A	1.22011	0	8	0	0	0	0	0	0	0	0	0	0	0	0	0	0	1	0	0	0	0	0	17	0	0	0	0
Mesotrione	Pesticides & TPs	-0.819474	0.0243902	-2.43226	-2.26	2.62221	3.90975	0.550228	2.13723	1.90363	N/A	1.86864	1	4	1	0	0	1	0	0	0	0	0	0	0	1	0	0	0	1	0	2	0	0	0	0	0	0	0
PFPeS	PFAS	-0.835875	0.487805	-1.14763	0.95	3.02119	1.66805	0.650308	1.73536	1.56703	N/A	1.34242	0	5	0	0	0	0	1	0	0	0	0	0	0	0	0	0	0	0	0	0	0	0	11	0	0	0	0
PFEtS	PFAS	-0.883923	0.560976	-1.13498	-1.15	1.33041	4.23147	0.570543	1.73536	1.3483	N/A	1.4624	0	2	0	0	0	0	1	0	0	0	0	0	0	0	0	0	0	0	0	0	0	0	5	0	0	0	0
Triflidic acid	PFAS	-1.23653	0.207317	-1.91989	2.34	3.13988	-0.251066	0.800029	2.01038	1.68215	N/A	1.5611	0	4	0	0	0	3	0	0	0	0	0	0	0	0	0	0	0	0	0	0	0	0	9	0	0	0	0
7-H-PFHpA	PFAS	-1.2558	0.292683	-1.7894	0.39	2.98	2.33539	0.650308	1.57171	1.57749	N/A	1.24551	0	6	0	0	0	0	0	0	0	0	0	0	0	0	0	0	1	0	0	0	0	0	12	0	0	0	0
PFPediA	PFAS	-1.61011	0.146341	-2.44474	-5.22	1.43933	4.63332	0.670246	1.87274	1.46538	N/A	1.43297	0	3	0	0	0	0	0	0	0	0	0	0	0	0	0	0	2	0	0	0	0	0	6	0	0	0	0
4:4 PFPiA	PFAS	-2.08447	0.170732	-2.85215	3.32	3.13988	-0.81725	0.680336	1.57171	1.7007	N/A	1.233	0	8	0	0	0	0	0	0	0	0	0	0	0	0	0	0	0	0	0	0	0	0	18	0	0	0	1

## Sheet: Table S9
from	to	p-value	Pearson Corr.	Correlation
Dissolved organic carbon	pH	0.0001	0.53156	positive
Dissolved organic carbon	CPL	0.00021	0.39823	positive
Dissolved organic carbon	N,N-Dimethylnicotinamide-2-sulfonamide	0.00063	0.46264	positive
Dissolved organic carbon	Dibutyl phosphate	0.00043	-0.42713	negative
Dissolved organic carbon	PFPeA	0.00047	-0.46405	negative
pH	Total carbon dioxide	0.0001	-0.46919	negative
pH	Magnesium	0.0001	-0.4426	negative
pH	Calcium	0.0001	-0.5585	negative
pH	Hydrogen carbonate	0.0001	-0.5241	negative
pH	Sulfate	0.00036	-0.39594	negative
pH	CPL	0.0001	0.46977	positive
pH	Triacetonamine	0.0001	0.4749	positive
pH	BTSA	0.00035	-0.52554	negative
pH	p-Cumenesulphonic acid	0.0001	-0.4944	negative
pH	Nitrol S	0.0001	-0.59263	negative
pH	PFPeA	0.00039	-0.46914	negative
pH	5-H-PFPeA	0.0001	-0.5376	negative
EC	Benzoguanamine	0.0001	0.50845	positive
Redox potential	Oxygen content	0.0001	0.46491	positive
Redox potential	Total bound nitrogen	0.0001	0.6196	positive
Redox potential	Inorganically bound nitrogen	0.0001	0.61767	positive
Redox potential	Manganese	0.0001	-0.61887	negative
Redox potential	Nickel	0.0001	0.49796	positive
Redox potential	Arsenic	0.0001	-0.67441	negative
Redox potential	Fluoride	0.00073	-0.38675	negative
Redox potential	Nitrate	0.0001	0.74158	positive
Redox potential	3-Sulfopropyl acrylate	0.00052	-0.51839	negative
Redox potential	2-(2-(3-Aminopropoxy)ethoxy)ethan-1-ol	0.00029	-0.52024	negative
Oxygen content	Total bound nitrogen	0.0001	0.48423	positive
Oxygen content	Inorganically bound nitrogen	0.0001	0.52667	positive
Oxygen content	Manganese	0.0001	-0.75613	negative
Oxygen content	Nitrate	0.0001	0.60626	positive
Total carbon dioxide	Total carbon	0.0001	-0.44864	negative
Total carbon dioxide	Total inorganic carbon	0.0001	0.51747	positive
Total carbon dioxide	Lithium	0.0001	0.50559	positive
Total carbon dioxide	Boron	0.00033	0.47077	positive
Total carbon dioxide	Sodium	0.0001	0.67597	positive
Total carbon dioxide	Magnesium	0.0001	0.61626	positive
Total carbon dioxide	Calcium	0.0001	0.67309	positive
Total carbon dioxide	Strontium	0.00022	0.48257	positive
Total carbon dioxide	Chloride	0.00021	0.41267	positive
Total carbon dioxide	Hydrogen carbonate	0.0001	0.69044	positive
Total carbon dioxide	Sulfate	0.0001	0.50684	positive
Total carbon dioxide	1-Ethyl-2-pyrrolidinone	0.0001	0.50484	positive
Total carbon dioxide	p-Cumenesulphonic acid	0.00016	0.45451	positive
Total carbon dioxide	Xylenesulfonate	0.0006	0.50785	positive
Total carbon dioxide	Dibutyl phosphate	0.0006	0.43716	positive
Total carbon dioxide	PFBA	0.0002	0.42178	positive
Total carbon dioxide	PFOA	0.00078	0.43611	positive
Total carbon dioxide	5-H-PFPeA	0.0001	0.46906	positive
Total carbon	Lithium	0.00077	0.4478	positive
Total carbon	Boron	0.00064	0.45399	positive
Total inorganic carbon	Magnesium	0.0001	0.44362	positive
Total inorganic carbon	Calcium	0.0001	0.45943	positive
Total inorganic carbon	Hydrogen carbonate	0.0001	0.61121	positive
Total bound nitrogen	Inorganically bound nitrogen	0.0001	0.96559	positive
Total bound nitrogen	Total organically bound nitrogen	0.0001	0.45961	positive
Total bound nitrogen	Manganese	0.00045	-0.47755	negative
Total bound nitrogen	Nickel	0.00087	0.42913	positive
Total bound nitrogen	Arsenic	0.0001	-0.58808	negative
Total bound nitrogen	Nitrate	0.0001	0.85069	positive
Total bound nitrogen	Perchloric acid	0.00038	0.46234	positive
Total bound nitrogen	TFA	0.00015	0.42078	positive
Total bound nitrogen	TFMSA	0.0001	0.4926	positive
Inorganically bound nitrogen	Total organically bound nitrogen	0.00033	0.4008	positive
Inorganically bound nitrogen	Manganese	0.00023	-0.49902	negative
Inorganically bound nitrogen	Arsenic	0.0001	-0.60133	negative
Inorganically bound nitrogen	Fluoride	0.0002	-0.41926	negative
Inorganically bound nitrogen	Nitrate	0.0001	0.88567	positive
Inorganically bound nitrogen	TFA	0.00011	0.43218	positive
Inorganically bound nitrogen	TFMSA	0.0001	0.4662	positive
Lithium	Sodium	0.0001	0.56867	positive
Lithium	Magnesium	0.0001	0.65562	positive
Lithium	Calcium	0.0001	0.52385	positive
Lithium	Strontium	0.0001	0.59781	positive
Lithium	Fluoride	0.0001	0.54307	positive
Lithium	Chloride	0.00017	0.48508	positive
Lithium	Hydrogen carbonate	0.0001	0.58028	positive
Boron	Sodium	0.0001	0.72638	positive
Boron	Magnesium	0.00018	0.48449	positive
Boron	Potassium	0.0001	0.56078	positive
Boron	Calcium	0.00052	0.4525	positive
Boron	Strontium	0.0001	0.66974	positive
Boron	Chloride	0.00033	0.46699	positive
Boron	Hydrogen carbonate	0.0001	0.51547	positive
Boron	BTH	0.00092	0.45005	positive
Boron	DMF	0.00044	0.45768	positive
Boron	Theophylline	0.00069	0.48207	positive
Sodium	Magnesium	0.0001	0.62009	positive
Sodium	Calcium	0.0001	0.54471	positive
Sodium	Strontium	0.0001	0.60009	positive
Sodium	Fluoride	0.00023	0.43308	positive
Sodium	Chloride	0.00021	0.42936	positive
Sodium	Hydrogen carbonate	0.0001	0.61845	positive
Sodium	Sulfate	0.00013	0.44247	positive
Sodium	BTH	0.0001	0.60549	positive
Sodium	DMF	0.0001	0.6061	positive
Sodium	1-Ethyl-2-pyrrolidinone	0.0001	0.56343	positive
Sodium	Melamine	0.00013	0.44233	positive
Sodium	p-Cumenesulphonic acid	0.00014	0.4722	positive
Sodium	Dibutyl phosphate	0.00039	0.46537	positive
Sodium	PFBA	0.00019	0.43764	positive
Sodium	5-H-PFPeA	0.00031	0.42455	positive
Magnesium	Calcium	0.0001	0.78806	positive
Magnesium	Strontium	0.0001	0.66228	positive
Magnesium	Chloride	0.00012	0.42622	positive
Magnesium	Hydrogen carbonate	0.0001	0.66324	positive
Magnesium	Sulfate	0.0001	0.6952	positive
Magnesium	BTH	0.0001	0.46333	positive
Magnesium	DMF	0.00012	0.42755	positive
Magnesium	1-Ethyl-2-pyrrolidinone	0.0001	0.60538	positive
Magnesium	p-Cumenesulphonic acid	0.0001	0.57019	positive
Magnesium	Dibutyl phosphate	0.0001	0.53176	positive
Magnesium	PFPrA	0.00075	0.37832	positive
Magnesium	PFBA	0.00015	0.42942	positive
Magnesium	PFOA	0.0001	0.55432	positive
Magnesium	5-H-PFPeA	0.0001	0.53922	positive
Magnesium	PFPrS	0.00012	0.50741	positive
Potassium	Silicate	0.00014	-0.43622	negative
Calcium	Strontium	0.0001	0.58016	positive
Calcium	Chloride	0.00035	0.39942	positive
Calcium	Hydrogen carbonate	0.0001	0.75414	positive
Calcium	Sulfate	0.0001	0.86761	positive
Calcium	1-Ethyl-2-pyrrolidinone	0.0001	0.6637	positive
Calcium	Triacetonamine	0.00065	-0.39501	negative
Calcium	p-Cumenesulphonic acid	0.0001	0.55242	positive
Calcium	2,5-Dichlorobenzenesulfonic acid	0.00039	0.52235	positive
Calcium	Xylenesulfonate	0.00086	0.48976	positive
Calcium	Dibutyl phosphate	0.00039	0.4501	positive
Calcium	Nitrol S	0.0001	0.50441	positive
Calcium	PFBA	0.00038	0.40517	positive
Calcium	PFOA	0.0001	0.60571	positive
Calcium	5-H-PFPeA	0.0001	0.54254	positive
Calcium	PFPrS	0.0001	0.60516	positive
Titanium	(-)-Nicotine	0.0001	0.53512	positive
Manganese	Arsenic	0.0002	0.50246	positive
Manganese	Nitrate	0.0001	-0.64183	negative
Manganese	MPSA	0.00062	0.65966	positive
Nickel	Fluoride	0.0001	-0.50595	negative
Nickel	Hydrogen carbonate	0.00014	-0.4838	negative
Arsenic	Barium	0.0001	0.56267	positive
Arsenic	Fluoride	0.0001	0.54487	positive
Arsenic	Hydrogen carbonate	0.00035	0.46484	positive
Arsenic	Nitrate	0.0001	-0.77248	negative
Strontium	Chloride	0.0001	0.54698	positive
Strontium	Hydrogen carbonate	0.00066	0.44509	positive
Strontium	BTH	0.00027	0.48949	positive
Strontium	DMF	0.0006	0.44806	positive
Barium	Fluoride	0.00014	0.48633	positive
Fluoride	Hydrogen carbonate	0.0001	0.70179	positive
Fluoride	Nitrate	0.00058	-0.39814	negative
Chloride	Hydrogen carbonate	0.00055	0.3846	positive
Chloride	1-Ethyl-2-pyrrolidinone	0.00037	0.39544	positive
Chloride	5-Methyl-1H-benzotriazole	0.00097	0.42916	positive
Chloride	Dibutyl phosphate	0.0001	0.54122	positive
Chloride	PFOA	0.0001	0.51901	positive
Chloride	PFBS	0.00046	0.46445	positive
Hydrogen carbonate	Sulfate	0.0001	0.51577	positive
Hydrogen carbonate	1-Ethyl-2-pyrrolidinone	0.0001	0.46828	positive
Hydrogen carbonate	p-Cumenesulphonic acid	0.0001	0.49697	positive
Hydrogen carbonate	5-H-PFPeA	0.0001	0.45822	positive
Sulfate	1-Ethyl-2-pyrrolidinone	0.0001	0.51419	positive
Sulfate	p-Cumenesulphonic acid	0.0001	0.50681	positive
Sulfate	(-)-Nicotine	0.00051	-0.39152	negative
Sulfate	2,5-Dichlorobenzenesulfonic acid	0.0001	0.62641	positive
Sulfate	PFOA	0.00015	0.4823	positive
Sulfate	5-H-PFPeA	0.00093	0.37456	positive
Sulfate	PFPrS	0.0001	0.55399	positive
Nitrate	Climbazole	0.00072	-0.49599	negative
Nitrate	TFA	0.0001	0.51389	positive
Nitrate	TFMSA	0.00036	0.40931	positive
Chloridazon-desphenyl	BTH	0.00023	0.50351	positive
Chloridazon-desphenyl	DMF	0.00076	0.45253	positive
Chloridazon-desphenyl	Chloridazon-methyldesphenyl	0.0001	0.89972	positive
Chloridazon-desphenyl	Dibutylamine	0.00055	0.46301	positive
N-Methylpiperidine	BTH	0.0001	0.6287	positive
N-Methylpiperidine	DMF	0.00018	0.41933	positive
N-Methylpiperidine	Perchloric acid	0.0001	0.56892	positive
N-Methylpiperidine	1-Ethyl-2-pyrrolidinone	0.0001	0.62947	positive
N-Methylpiperidine	BDMA	0.0001	0.63775	positive
N-Methylpiperidine	Acetoguanamine	0.00037	0.44171	positive
N-Methylpiperidine	PFBA	0.00045	0.40031	positive
HHTMP	CPL	0.0001	0.54286	positive
HHTMP	BTH	0.0001	0.53881	positive
HHTMP	DMF	0.0001	0.44388	positive
HHTMP	Choline	0.0001	0.68842	positive
HHTMP	Melamine	0.0001	0.43424	positive
HHTMP	Caffeine	0.0001	0.79378	positive
HHTMP	Metazachlor-ESA	0.0003	-0.43405	negative
HHTMP	Triacetonamine	0.0001	0.7822	positive
HHTMP	2-Amino-5-methylthiazole	0.0001	0.85301	positive
HHTMP	(-)-Nicotine	0.0001	0.69382	positive
HHTMP	Metformin	0.00028	0.47933	positive
HHTMP	Dibutylamine	0.0001	0.64229	positive
HHTMP	Theobromine	0.0001	0.64829	positive
HHTMP	Theophylline	0.0001	0.54022	positive
HHTMP	CTAB	0.0001	0.68941	positive
HHTMP	Benzoguanamine	0.00045	0.46129	positive
HHTMP	Climbazole	0.0001	0.77664	positive
HHTMP	Nitrol S	0.0001	-0.49524	negative
HHTMP	PFOA	0.0005	-0.43275	positive
CPL	BTH	0.0001	0.62014	positive
CPL	DMF	0.0001	0.55678	positive
CPL	Choline	0.0001	0.65063	positive
CPL	Caffeine	0.0001	0.65247	positive
CPL	Triacetonamine	0.0001	0.68346	positive
CPL	2-Amino-5-methylthiazole	0.0001	0.56829	positive
CPL	Atrazine	0.00034	0.39519	positive
CPL	Dibutylamine	0.0001	0.48763	positive
CPL	Theobromine	0.00021	0.40128	positive
CPL	Climbazole	0.0001	0.54577	positive
CPL	Nitrol S	0.00018	-0.45142	negative
BTH	DMF	0.0001	0.91666	positive
BTH	Triethanolamine	0.0001	0.64536	positive
BTH	1-Ethyl-2-pyrrolidinone	0.0001	0.64959	positive
BTH	Melamine	0.0001	0.57041	positive
BTH	Caffeine	0.0001	0.55952	positive
BTH	Chloridazon-methyldesphenyl	0.00045	0.46477	positive
BTH	Triacetonamine	0.0001	0.5132	positive
BTH	2-Amino-5-methylthiazole	0.0001	0.62253	positive
BTH	Atrazine	0.0001	0.57808	positive
BTH	p-Cumenesulphonic acid	0.00022	0.44263	positive
BTH	(-)-Nicotine	0.0001	0.46889	positive
BTH	Metformin	0.00096	0.45721	positive
BTH	BDMA	0.0001	0.72296	positive
BTH	Dibutylamine	0.0001	0.67976	positive
BTH	4-Methyl-1H-benzotriazole	0.00048	0.49423	positive
BTH	Theobromine	0.0001	0.60709	positive
BTH	Acetoguanamine	0.00012	0.45608	positive
BTH	Theophylline	0.0001	0.58453	positive
BTH	CTAB	0.0001	0.58086	positive
BTH	5-Methyl-1H-benzotriazole	0.0001	0.49632	positive
BTH	Terbuthylazine-desethyl-2-hydroxy	0.0001	0.54629	positive
BTH	Atrazine-2-hydroxy	0.00021	0.47245	positive
BTH	Tributylamine	0.00021	0.47963	positive
BTH	Benzoguanamine	0.0001	0.60274	positive
BTH	Climbazole	0.0001	0.6198	positive
BTH	PFPrA	0.00053	0.38364	positive
BTH	PFBA	0.0001	0.50495	positive
BTH	PFPeA	0.0006	0.47279	positive
DMF	Triethanolamine	0.0001	0.60449	positive
DMF	1-Ethyl-2-pyrrolidinone	0.0001	0.62206	positive
DMF	Melamine	0.0001	0.62125	positive
DMF	Caffeine	0.0001	0.50446	positive
DMF	Triacetonamine	0.0001	0.45355	positive
DMF	2-Amino-5-methylthiazole	0.0001	0.60166	positive
DMF	Atrazine	0.0001	0.54519	positive
DMF	p-Cumenesulphonic acid	0.00037	0.41639	positive
DMF	(-)-Nicotine	0.0002	0.40397	positive
DMF	Metformin	0.0001	0.56813	positive
DMF	BDMA	0.0001	0.6665	positive
DMF	Dibutylamine	0.0001	0.63998	positive
DMF	4-Methyl-1H-benzotriazole	0.0001	0.58384	positive
DMF	Theobromine	0.0001	0.59083	positive
DMF	Acetoguanamine	0.00027	0.43372	positive
DMF	Theophylline	0.0001	0.59454	positive
DMF	CTAB	0.00035	0.48142	positive
DMF	5-Methyl-1H-benzotriazole	0.0001	0.59941	positive
DMF	Terbuthylazine-desethyl-2-hydroxy	0.0001	0.5742	positive
DMF	Atrazine-2-hydroxy	0.0001	0.54355	positive
DMF	Tributylamine	0.0001	0.50785	positive
DMF	Benzoguanamine	0.0001	0.6295	positive
DMF	Climbazole	0.0001	0.65722	positive
DMF	PFPrA	0.00018	0.40235	positive
DMF	PFBA	0.0001	0.54574	positive
DMF	PFPeA	0.00015	0.49698	positive
DMF	5-H-PFPeA	0.00022	0.40229	positive
Perchloric acid	1-Ethyl-2-pyrrolidinone	0.00018	0.46894	positive
Perchloric acid	Atrazine	0.00015	0.48603	positive
Perchloric acid	PFBA	0.00023	0.46513	positive
Choline	Caffeine	0.0001	0.76634	positive
Choline	Triacetonamine	0.0001	0.79252	positive
Choline	2-Amino-5-methylthiazole	0.0001	0.74634	positive
Choline	(-)-Nicotine	0.0001	0.50129	positive
Choline	Dibutylamine	0.0001	0.54924	positive
Choline	Theobromine	0.0001	0.49502	positive
Choline	Theophylline	0.00077	0.43647	positive
Choline	Benzoguanamine	0.00014	0.52701	positive
Choline	Climbazole	0.0001	0.58989	positive
Triethanolamine	Melamine	0.0001	0.64621	positive
Triethanolamine	Caffeine	0.0001	0.58147	positive
Triethanolamine	Triacetonamine	0.00035	0.48526	positive
Triethanolamine	2-Amino-5-methylthiazole	0.0001	0.51352	positive
Triethanolamine	BDMA	0.00053	0.60356	positive
Triethanolamine	Dibutylamine	0.0001	0.60845	positive
Triethanolamine	4-Methyl-1H-benzotriazole	0.00048	0.57355	positive
Triethanolamine	Theobromine	0.0001	0.67889	positive
Triethanolamine	Acetoguanamine	0.00073	0.49004	positive
Triethanolamine	Theophylline	0.0001	0.80214	positive
Triethanolamine	CTAB	0.0001	0.62265	positive
Triethanolamine	5-Methyl-1H-benzotriazole	0.0002	0.5616	positive
Triethanolamine	Terbuthylazine-desethyl-2-hydroxy	0.0001	0.62045	positive
Triethanolamine	Benzoguanamine	0.0001	0.60249	positive
Triethanolamine	PFPrA	0.0001	0.56085	positive
Triethanolamine	PFBA	0.00017	0.50684	positive
1-Ethyl-2-pyrrolidinone	p-Cumenesulphonic acid	0.0001	0.68177	positive
1-Ethyl-2-pyrrolidinone	BDMA	0.0001	0.56391	positive
1-Ethyl-2-pyrrolidinone	Xylenesulfonate	0.00026	0.50854	positive
1-Ethyl-2-pyrrolidinone	Dibutyl phosphate	0.0001	0.52823	positive
1-Ethyl-2-pyrrolidinone	MPSA	0.0001	0.58335	positive
1-Ethyl-2-pyrrolidinone	PFPrA	0.0001	0.47057	positive
1-Ethyl-2-pyrrolidinone	PFBA	0.0001	0.62467	positive
1-Ethyl-2-pyrrolidinone	PFOA	0.0001	0.64923	positive
1-Ethyl-2-pyrrolidinone	5-H-PFPeA	0.0001	0.57636	positive
1-Ethyl-2-pyrrolidinone	PFPrS	0.0001	0.57219	positive
Melamine	Caffeine	0.0001	0.55339	positive
Melamine	Triacetonamine	0.0001	0.44741	positive
Melamine	2-Amino-5-methylthiazole	0.0001	0.53474	positive
Melamine	(-)-Nicotine	0.0001	0.5287	positive
Melamine	Metformin	0.0001	0.65834	positive
Melamine	Dibutylamine	0.0001	0.61145	positive
Melamine	4-Methyl-1H-benzotriazole	0.0001	0.74818	positive
Melamine	Theobromine	0.0001	0.60405	positive
Melamine	Acetoguanamine	0.0001	0.4607	positive
Melamine	Theophylline	0.0001	0.6057	positive
Melamine	CTAB	0.0001	0.52517	positive
Melamine	5-Methyl-1H-benzotriazole	0.0001	0.78691	positive
Melamine	Terbuthylazine-desethyl-2-hydroxy	0.0001	0.66058	positive
Melamine	Atrazine-2-hydroxy	0.0001	0.57129	positive
Melamine	Tributylamine	0.0001	0.54198	positive
Melamine	Benzoguanamine	0.0001	0.77894	positive
Melamine	Climbazole	0.00013	0.52011	positive
Melamine	PFPrA	0.0001	0.43492	positive
Melamine	PFBA	0.0001	0.43886	positive
Melamine	PFPeA	0.0001	0.54778	positive
Melamine	5-H-PFPeA	0.00069	0.37142	positive
Caffeine	Triacetonamine	0.0001	0.854	positive
Caffeine	2-Amino-5-methylthiazole	0.0001	0.81125	positive
Caffeine	Atrazine	0.00057	0.38153	positive
Caffeine	(-)-Nicotine	0.0001	0.72588	positive
Caffeine	Metformin	0.00087	0.44393	positive
Caffeine	Dibutylamine	0.0001	0.71009	positive
Caffeine	Theobromine	0.0001	0.75525	positive
Caffeine	Theophylline	0.0001	0.61248	positive
Caffeine	CTAB	0.0001	0.57941	positive
Caffeine	Terbuthylazine-desethyl-2-hydroxy	0.0001	0.51138	positive
Caffeine	Atrazine-2-hydroxy	0.00054	0.43697	positive
Caffeine	Benzoguanamine	0.0001	0.63956	positive
Caffeine	Climbazole	0.0001	0.54787	positive
Caffeine	Nitrol S	0.00075	-0.4106	negative
Metazachlor-ESA	Dimethenamid-P Metabolite M27	0.0001	0.75561	positive
Chloridazon-methyldesphenyl	2-Amino-5-methylthiazole	0.00017	0.48189	positive
Triacetonamine	2-Amino-5-methylthiazole	0.0001	0.83521	positive
Triacetonamine	(-)-Nicotine	0.0001	0.61111	positive
Triacetonamine	Metformin	0.00018	0.51482	positive
Triacetonamine	Dibutylamine	0.0001	0.67971	positive
Triacetonamine	Theobromine	0.0001	0.61215	positive
Triacetonamine	Theophylline	0.0001	0.51445	positive
Triacetonamine	CTAB	0.0001	0.53536	positive
Triacetonamine	Benzoguanamine	0.0001	0.56984	positive
Triacetonamine	Climbazole	0.0001	0.58959	positive
Triacetonamine	Nitrol S	0.0001	-0.50591	negative
2-Amino-5-methylthiazole	Atrazine	0.00064	0.38056	positive
2-Amino-5-methylthiazole	(-)-Nicotine	0.0001	0.61965	positive
2-Amino-5-methylthiazole	Metformin	0.0001	0.59035	positive
2-Amino-5-methylthiazole	Dibutylamine	0.0001	0.69323	positive
2-Amino-5-methylthiazole	Metolachlor OA	0.00054	-0.37591	negative
2-Amino-5-methylthiazole	4-Methyl-1H-benzotriazole	0.00094	0.47159	positive
2-Amino-5-methylthiazole	Theobromine	0.0001	0.60982	positive
2-Amino-5-methylthiazole	Theophylline	0.0001	0.56447	positive
2-Amino-5-methylthiazole	CTAB	0.0001	0.63464	positive
2-Amino-5-methylthiazole	5-Methyl-1H-benzotriazole	0.00096	0.41558	positive
2-Amino-5-methylthiazole	Terbuthylazine-desethyl-2-hydroxy	0.00029	0.47456	positive
2-Amino-5-methylthiazole	Benzoguanamine	0.0001	0.64463	positive
2-Amino-5-methylthiazole	Climbazole	0.0001	0.78183	positive
Atrazine	BDMA	0.00012	0.54862	positive
Atrazine	Dibutylamine	0.00034	0.39537	positive
Atrazine	Acetoguanamine	0.00088	0.40892	positive
Atrazine	Atrazine-2-hydroxy	0.00047	0.45612	positive
Atrazine	Tributylamine	0.00015	0.48541	positive
BTSA	Xylenesulfonate	0.00023	0.65165	positive
BTSA	Dibutyl phosphate	0.0001	0.71225	positive
BTSA	Nitrol S	0.0001	0.74486	positive
BTSA	PFPrA	0.00055	0.51067	positive
BTSA	PFBA	0.00063	0.51711	positive
BTSA	5-H-PFPeA	0.0001	0.61832	positive
p-Cumenesulphonic acid	Xylenesulfonate	0.0001	0.70662	positive
p-Cumenesulphonic acid	Dibutyl phosphate	0.0001	0.66416	positive
p-Cumenesulphonic acid	MPSA	0.00022	0.55191	positive
p-Cumenesulphonic acid	PFPrA	0.0001	0.50286	positive
p-Cumenesulphonic acid	PFBA	0.0001	0.58865	positive
p-Cumenesulphonic acid	PFOA	0.0001	0.621	positive
p-Cumenesulphonic acid	5-H-PFPeA	0.0001	0.7215	positive
p-Cumenesulphonic acid	PFPrS	0.00066	0.48369	positive
(-)-Nicotine	Metformin	0.00068	0.46032	positive
(-)-Nicotine	Dibutylamine	0.0001	0.70157	positive
(-)-Nicotine	Theobromine	0.0001	0.71582	positive
(-)-Nicotine	Theophylline	0.0001	0.48639	positive
(-)-Nicotine	CTAB	0.0001	0.57091	positive
(-)-Nicotine	2,5-Dichlorobenzenesulfonic acid	0.00074	-0.48977	negative
(-)-Nicotine	Benzoguanamine	0.00014	0.5003	positive
(-)-Nicotine	Climbazole	0.00058	0.47876	positive
Metformin	Dibutylamine	0.00014	0.49879	positive
Metformin	4-Methyl-1H-benzotriazole	0.00047	0.55992	positive
Metformin	5-Methyl-1H-benzotriazole	0.0001	0.572	positive
Metformin	Atrazine-2-hydroxy	0.00032	0.56643	positive
Metformin	Tributylamine	0.00054	0.56188	positive
Metformin	PFPrA	0.00015	0.49847	positive
Metformin	PFBA	0.0001	0.59222	positive
Metformin	TFMSA	0.00024	0.49241	positive
Metformin	5-H-PFPeA	0.00019	0.49518	positive
BDMA	Terbuthylazine-desethyl-2-hydroxy	0.00044	0.60123	positive
BDMA	Tributylamine	0.00049	0.53818	positive
BDMA	PFBA	0.00013	0.54458	positive
Dibutylamine	Theobromine	0.0001	0.65132	positive
Dibutylamine	Acetoguanamine	0.00046	0.41932	positive
Dibutylamine	Theophylline	0.0001	0.5814	positive
Dibutylamine	CTAB	0.0001	0.63873	positive
Dibutylamine	Terbuthylazine-desethyl-2-hydroxy	0.0001	0.50336	positive
Dibutylamine	Atrazine-2-hydroxy	0.0003	0.45408	positive
Dibutylamine	Tributylamine	0.0001	0.62197	positive
Dibutylamine	Benzoguanamine	0.0001	0.54417	positive
Dibutylamine	Climbazole	0.0001	0.68039	positive
4-Methyl-1H-benzotriazole	5-Methyl-1H-benzotriazole	0.0001	0.91803	positive
4-Methyl-1H-benzotriazole	Terbuthylazine-desethyl-2-hydroxy	0.0001	0.73257	positive
4-Methyl-1H-benzotriazole	Atrazine-2-hydroxy	0.0001	0.61924	positive
4-Methyl-1H-benzotriazole	Xylenesulfonate	0.00011	0.66646	positive
4-Methyl-1H-benzotriazole	Benzoguanamine	0.00075	0.573	positive
4-Methyl-1H-benzotriazole	PFPeA	0.00033	0.62092	positive
Theobromine	Acetoguanamine	0.0001	0.57381	positive
Theobromine	Theophylline	0.0001	0.86386	positive
Theobromine	CTAB	0.0001	0.54875	positive
Theobromine	Terbuthylazine-desethyl-2-hydroxy	0.00049	0.46263	positive
Theobromine	Atrazine-2-hydroxy	0.00013	0.48064	positive
Theobromine	Benzoguanamine	0.00095	0.43698	positive
Theobromine	Climbazole	0.00018	0.51074	positive
Acetoguanamine	Theophylline	0.0001	0.56766	positive
Acetoguanamine	PFPrA	0.00098	0.39664	positive
Theophylline	CTAB	0.0001	0.56771	positive
Theophylline	Terbuthylazine-desethyl-2-hydroxy	0.0004	0.51064	positive
Theophylline	Atrazine-2-hydroxy	0.00024	0.49698	positive
Theophylline	Benzoguanamine	0.0002	0.50673	positive
Theophylline	Climbazole	0.0001	0.59774	positive
Theophylline	PFPrA	0.00013	0.45158	positive
CTAB	Benzoguanamine	0.00025	0.57378	positive
CTAB	Climbazole	0.0007	0.53845	positive
5-Methyl-1H-benzotriazole	Terbuthylazine-desethyl-2-hydroxy	0.0001	0.63367	positive
5-Methyl-1H-benzotriazole	Atrazine-2-hydroxy	0.0001	0.58436	positive
5-Methyl-1H-benzotriazole	Xylenesulfonate	0.0001	0.68299	positive
5-Methyl-1H-benzotriazole	Tributylamine	0.0001	0.59756	positive
5-Methyl-1H-benzotriazole	Benzoguanamine	0.0001	0.60116	positive
5-Methyl-1H-benzotriazole	Nitrol S	0.00024	0.5065	positive
5-Methyl-1H-benzotriazole	PFPrA	0.00014	0.4685	positive
5-Methyl-1H-benzotriazole	PFBA	0.00038	0.44392	positive
5-Methyl-1H-benzotriazole	PFPeA	0.0001	0.5947	positive
5-Methyl-1H-benzotriazole	5-H-PFPeA	0.00015	0.47475	positive
Terbuthylazine-desethyl-2-hydroxy	Atrazine-2-hydroxy	0.0001	0.77589	positive
Terbuthylazine-desethyl-2-hydroxy	Benzoguanamine	0.0001	0.66568	positive
Terbuthylazine-desethyl-2-hydroxy	PFBA	0.00083	0.44926	positive
Terbuthylazine-desethyl-2-hydroxy	TFMSA	0.00088	0.44754	positive
Atrazine-2-hydroxy	Benzoguanamine	0.00051	0.51886	positive
2,5-Dichlorobenzenesulfonic acid	Xylenesulfonate	0.0001	0.78074	positive
2,5-Dichlorobenzenesulfonic acid	Nitrol S	0.00038	0.51766	positive
2,5-Dichlorobenzenesulfonic acid	PFOA	0.0001	0.65738	positive
2,5-Dichlorobenzenesulfonic acid	5-H-PFPeA	0.00032	0.51228	positive
Xylenesulfonate	Nitrol S	0.0001	0.5703	positive
Xylenesulfonate	MPSA	0.00011	0.62187	positive
Xylenesulfonate	PFPrA	0.0001	0.55077	positive
Xylenesulfonate	PFBA	0.0001	0.63351	positive
Xylenesulfonate	PFOA	0.0001	0.71564	positive
Xylenesulfonate	TFMSA	0.0005	0.4932	positive
Xylenesulfonate	PFBS	0.00041	0.53784	positive
Xylenesulfonate	5-H-PFPeA	0.0001	0.73987	positive
Dibutyl phosphate	Nitrol S	0.0001	0.54389	positive
Dibutyl phosphate	PFPrA	0.0001	0.6036	positive
Dibutyl phosphate	PFBA	0.0001	0.60789	positive
Dibutyl phosphate	PFOA	0.0001	0.54711	positive
Dibutyl phosphate	5-H-PFPeA	0.0001	0.66289	positive
Dibutyl phosphate	PFPrS	0.00092	0.51568	positive
Benzoguanamine	Climbazole	0.00091	0.52255	positive
Benzoguanamine	PFHxA	0.0001	0.66687	positive
Nitrol S	PFPrA	0.0001	0.47149	positive
Nitrol S	PFBA	0.00027	0.44693	positive
Nitrol S	PFOA	0.0001	0.51672	positive
Nitrol S	5-H-PFPeA	0.0001	0.64194	positive
MPSA	PFPrA	0.00056	0.50437	positive
MPSA	PFBA	0.0001	0.60157	positive
MPSA	PFBS	0.00059	0.53828	positive
MPSA	5-H-PFPeA	0.00013	0.55603	positive
TFA	PFPrA	0.0001	0.60729	positive
TFA	TFMSA	0.0001	0.5478	positive
PFPrA	PFBA	0.0001	0.73045	positive
PFPrA	PFPeA	0.0001	0.51149	positive
PFPrA	PFHxA	0.00069	0.48718	positive
PFPrA	PFOA	0.0001	0.60929	positive
PFPrA	TFMSA	0.0001	0.52323	positive
PFPrA	PFBS	0.0001	0.60602	positive
PFPrA	5-H-PFPeA	0.0001	0.58053	positive
PFPrA	PFPrS	0.0001	0.58811	positive
PFBA	PFPeA	0.0001	0.74301	positive
PFBA	PFHxA	0.0001	0.57087	positive
PFBA	PFOA	0.0001	0.56643	positive
PFBA	PFBS	0.00037	0.46322	positive
PFBA	5-H-PFPeA	0.0001	0.75889	positive
PFPeA	PFHxA	0.0001	0.82812	positive
PFPeA	TFMSA	0.00042	0.47106	positive
PFPeA	PFBS	0.00037	0.54141	positive
PFPeA	5-H-PFPeA	0.00013	0.50161	positive
PFHxA	TFMSA	0.0004	0.50561	positive
PFHxA	PFBS	0.0001	0.65339	positive
PFOA	5-H-PFPeA	0.0001	0.6332	positive
PFOA	PFPrS	0.0001	0.6566	positive
TFMSA	PFBS	0.0001	0.51354	positive
TFMSA	PFEtS	0.00021	0.52059	positive
PFBS	PFPrS	0.0001	0.58272	positive

## Sheet: Table S10
CAS	PM Chemicals	primary use category	parent/TP	TP of	GWB 1	GWB 2	GWB 3	GWB 4	GWB 5	GWB 6	GWB 7	GWB 8	GWB 9	GWB 10	GWB 11	GWB 12	GWB 13	GWB 14	GWB 15	GWB 16	GWB 17	GWB 18	GWB 19	GWB 20	GWB 21	GWB 22	GWB 23	GWB 24	GWB 25
149-30-4	Benzothiazole-2-thiol	Industrial chemicals & TPs	parent/ TP	S-(2-Benzothiazolyl)cysteine/ 2-(Methylsulfanyl)-1,3-benzothiazole	ND	90.4836	377.751	ND	11288.8	ND	ND	ND	3805.15	ND	ND	ND	457.848	ND	26425.5	ND	ND	ND	ND	66221.1	7252.94	46.6629	ND	ND	ND
76-05-1	TFA	PFAS			2527.94	4783.91	4617.43	6276.84	3342.91	2031.7	3725.03	4335.38	7068.27	9970.6	2238.94	1938.69	2484.31	1308.39	5982.87	4924.41	7767.38	318.573	4017.25	2483.33	5214.14	3391.12	4232.56	1009.91	2687.11
5329-14-6	Sulfamic acid	Industrial chemicals & TPs	parent		1232.32	11831.5	ND	571.44	ND	ND	1350.19	10048.7	4955.05	1106.62	128256	2373.86	81903.2	ND	250.817	ND	5789.73	ND	ND	1131.09	2738.73	12332	59505.9	2157.8	ND
626-67-5	N-Methylpiperidine	Industrial chemicals & TPs	parent		1969.8	3993.27	213.988	2841.36	2365.78	2931.56	50.4745	1098.23	8650.19	14381.3	3854.45	2501.39	3156.78	166.093	2210.94	4790.89	16.4973	ND	485.705	413.048	8280.95	93.6493	44.4772	9474.45	418.057
75-75-2	Methanesulfonic acid	Industrial chemicals & TPs	parent/TP	Busulfan	9007.96	ND	ND	651.218	ND	ND	1239.46	1118.72	3023.72	5661.18	ND	ND	1223.71	ND	ND	133.787	241.911	287.53	622.239	367.871	ND	7077.9	ND	5314.06	ND
68-12-2	DMF	Industrial chemicals & TPs	parent		2012.92	1051.36	2767.08	695.744	1766.61	1215.18	1141.58	322.631	3599.68	2624.49	1731.25	1006.65	839.392	1222.64	1474.14	1550.21	322.509	369.555	444.79	1711.48	1538.22	1112.29	2609.38	2366.57	816.978
95-16-9	BTH	Industrial chemicals & TPs	parent/TP	Benzothiazole-2-thiol	1917.01	450.26	2880.53	732.071	1879.16	1247.16	876.183	214.766	3437.46	2931.16	2266.92	754.527	650.949	1050.17	1282.82	3573.73	231.603	356.739	413.478	1756	1652.36	811.974	1469.3	2253.26	693.677
105-60-2	CPL	Industrial chemicals & TPs	parent		1086.67	819.413	1036.45	622.475	2836.95	866.445	2710.67	447.795	1482.38	3040.54	886.053	414.203	579.982	2365.95	2580.61	771.679	699.697	1293.7	141.201	7262.49	1593.52	199.698	313.546	1316.68	789.094
N/A	Chlorthalonil R471811	Pesticides & TPs	TP	Chlorthalonil	ND	1051.59	ND	401.361	1084.72	ND	ND	ND	ND	3292.79	ND	ND	ND	11.1077	1426.42	5692.89	ND	ND	ND	ND	6439.06	ND	ND	ND	ND
52722-86-8	HHTMP	Industrial chemicals & TPs	parent		566.624	314.027	1296.7	285.731	3633.79	3845.25	2982.05	751.484	887.722	830.166	547.9	1807.72	216.352	2648.45	2665.84	7990.05	391.946	863.127	866.508	1436.54	467.718	313.381	555.842	317.301	218.518
98-33-9	3-Methylsulphanilic acid	Industrial chemicals & TPs	parent		ND	ND	ND	ND	191.294	ND	184.435	157.966	ND	10475.7	29031.4	ND	2523.32	ND	353.874	363.971	38.7919	ND	105.291	682.426	5317.17	ND	ND	6089.56	ND
619-05-6	3,4-Diaminobenzoic acid	Industrial chemicals & TPs	parent		ND	ND	ND	ND	1379.13	547.66	313.295	306.176	ND	ND	ND	ND	ND	544.382	548.574	ND	280.671	ND	302.754	877.347	ND	ND	ND	ND	ND
114-07-8	Erythromycin	Pharmaceuticals & TPs	parent		408.121	ND	ND	ND	ND	ND	ND	ND	ND	189.649	ND	ND	325.794	ND	ND	ND	ND	ND	ND	ND	ND	ND	ND	ND	ND
7601-90-3	Perchloric acid	Industrial chemicals & TPs	parent		783.287	837.948	195.987	2478.86	1462.19	ND	48.0743	113.839	1987.91	622.815	402.478	293.586	615.964	1.9369	355.21	1041.94	14.937	ND	191.411	120.046	633.687	37.3328	242.688	739.124	60.0625
288-88-0	1H-1,2,4-Triazole	Pesticides & TPs	parent/TP	Bitertanol/ Cyproconazole/ Difenoconazole metabolite/ Epoxiconazole/ Fenbuconazole/ Fluquinconazole/ Paclobutrazol/ Penconazole/ Prothioconazole/ Tebuconazole/ Triadimenol	ND	ND	ND	108.934	ND	ND	71.6834	196.457	ND	ND	2449.28	ND	ND	ND	1173.91	ND	ND	ND	ND	ND	ND	ND	308.736	1079.42	ND
62-49-7	Choline	Pharmaceuticals & TPs	parent		176.473	64.8425	125.504	28.8348	1291.38	221.771	997.341	1296.84	159.212	3187.2	47.8274	36.3205	46.445	1572.01	1055.94	703.766	252.361	346.653	20.904	2823.85	50.59	320.511	230.357	115.166	ND
2687-91-4	1-Ethyl-2-pyrrolidinone	Industrial chemicals & TPs	parent		1044.73	618.739	518.264	414.351	65.4176	73.9811	19.4575	2.96137	1808.78	1540.98	1012.84	525.124	651.34	29.377	48.302	97.1833	10.6958	18.3897	21.7066	77.2084	686.062	242.407	60.9491	1893.19	781.845
58-08-2	Caffeine	Pharmaceuticals & TPs	parent		122.552	74.0037	130.695	71.7979	873.752	917.326	810.345	155.142	362.822	2861.28	147.379	76.4367	395.86	736.387	714.587	824.782	88.2477	207.334	271.055	1045.2	250.429	106.673	347.975	241.485	53.489
107-35-7	Taurine	Pharmaceuticals & TPs	parent		ND	ND	ND	ND	ND	ND	560.316	305.203	12.8058	ND	ND	ND	355.753	41.6544	ND	ND	488.256	130.72	ND	136.522	19.0604	ND	ND	ND	ND
172960-62-2	Metazachlor-ESA	Pesticides & TPs	TP	Metazachlor	59.4817	1289.94	740.996	1232.84	225.457	151.765	158.937	169.037	1601.09	456.843	159.597	40.1132	393.082	8.05428	139.319	463.351	63.4987	ND	ND	226.478	105.285	285.124	269.158	743.186	286.832
7305-71-7	2-Amino-5-methylthiazole	Industrial chemicals & TPs	parent		111.871	91.2019	35.2864	61.3736	498.996	176.232	330.718	126.149	198.486	136.11	142.14	70.5162	54.5612	482.496	367.531	651.816	79.5685	95.5574	97.9197	786.823	135.733	131.028	289.856	162.541	46.1596
6425-39-4	2,2'-Dimorpholinyldiethyl ether	Industrial chemicals & TPs	parent		ND	0.265858	ND	ND	421.255	70.0055	165.571	58.5164	ND	ND	ND	ND	ND	114.403	1407.67	1974.24	32.7077	31.8969	6.65687	ND	ND	ND	ND	ND	ND
75-93-4	Methyl sulfate	Industrial chemicals & TPs	parent		244.473	ND	ND	72.1696	5.15584	ND	ND	ND	ND	ND	ND	ND	ND	ND	ND	ND	ND	ND	ND	ND	ND	165.947	127.697	ND	ND
826-36-8	Triacetonamine	Industrial chemicals & TPs	parent		83.7348	54.3253	40.9428	29.6437	613.567	316.091	419.794	144.769	162.29	353.583	165.942	16.9876	167.158	428.876	1005.48	769.853	64.8408	207.609	98.3862	724.833	57.1922	87.7694	106.784	82.185	41.6878
315-30-0	Allopurinol	Pharmaceuticals & TPs	parent		ND	ND	ND	ND	ND	ND	ND	ND	ND	ND	ND	ND	ND	227.077	ND	ND	ND	ND	1.38269	ND	ND	ND	ND	ND	ND
66322-66-5	Propranolol glucuronide	Pharmaceuticals & TPs	TP	Propranolol	ND	ND	ND	ND	ND	ND	ND	ND	ND	ND	ND	ND	ND	ND	ND	ND	ND	ND	109.962	ND	ND	ND	ND	ND	ND
108-78-1	Melamine	Industrial chemicals & TPs	parent/TP	Cyromazine	234.301	45.0977	65.1356	92.4373	220.021	251.673	102.019	384.829	243.641	577.573	135.877	280.636	249.667	95.8106	248.824	450.588	17.6846	25.2596	63.452	181.541	80.151	546.194	8517.57	60.5364	24.8889
2855-13-2	Isophoronediamine	Industrial chemicals & TPs	parent		121.37	10.3859	ND	ND	637.097	3.06149	1.27012	ND	ND	ND	120.812	293.159	19.3197	ND	17698.7	2832.5	ND	ND	ND	ND	264.886	56.4697	ND	ND	ND
280-57-9	DABACO	Industrial chemicals & TPs	parent		72.1241	0.571149	153.856	ND	431.704	591.403	14.774	21.126	ND	436.793	ND	34.759	53.3061	37.4693	1671.71	311.71	5.06075	ND	36.1325	51.6122	ND	ND	720.593	196.698	ND
6339-19-1	Chloridazon-desphenyl	Pesticides & TPs	TP	Chloridazon	37.6066	252.794	416.721	40.4497	3039.83	ND	25.4856	ND	3961.89	48.3285	18430.5	58.0339	219.742	84.2745	6456.49	673.873	0.83773	ND	ND	43858.6	3761.19	115.889	113.266	1022.21	28.8321
120-18-3	2-Naphthalenesulfonic acid	Industrial chemicals & TPs	parent		272.628	ND	ND	ND	ND	ND	29.3816	ND	ND	188.839	ND	ND	1271.27	ND	ND	ND	9.32067	12.9154	ND	1.76931	ND	88.5596	ND	73.9075	ND
33665-90-6	Acesulfame	Industrial chemicals & TPs	parent		161.71	5.60817	9.90791	ND	53.5905	ND	6.79241	118.558	19.2362	98.5041	2956.64	ND	86.7153	29.9757	75.6433	61.7347	ND	ND	ND	82.8597	36.9753	279.176	100.031	ND	343.448
152019-73-3	Metolachlor OA	Pesticides & TPs	TP	Metolachlor	102.413	137.928	142.457	122.313	42.1578	73.5605	92.775	158.354	197.276	107.771	65.3489	71.4559	127.28	94.1413	67.2436	235.378	123.868	96.0891	55.7336	57.9703	482.651	92.4562	49.7029	71.8751	296.475
73590-58-6	Omeprazole	Pharmaceuticals & TPs	parent		ND	3.80987	ND	ND	ND	ND	ND	ND	ND	ND	ND	ND	ND	ND	46.0343	130.432	61.9876	ND	ND	ND	ND	ND	ND	ND	ND
1378818-03-1	2-H-PF3OBA	PFAS			126.201	ND	ND	ND	ND	ND	ND	ND	ND	ND	72.2346	ND	ND	ND	ND	ND	ND	ND	ND	22.6713	36.0031	ND	ND	ND	ND
112006-75-4	N,N-Dimethylnicotinamide-2-sulfonamide	Pesticides & TPs	TP	Nicosulfuron	11.1549	183.698	96.5438	25.6531	89.2169	23.4007	17.4374	307.363	366.601	8.00087	ND	382.572	28.982	ND	1859.6	756.168	4693.91	ND	ND	483.517	928.665	29.7187	48.0921	140.679	1.71682
111-92-2	Dibutylamine	Industrial chemicals & TPs	parent/TP	Carbosulfan	50.7151	21.39	150.127	26.605	133.605	104.356	63.9839	48.1303	130.111	305.312	44.1759	49.5408	444.673	66.8086	174.983	254.941	23.7137	24.7848	26.3467	247.859	57.6948	37.1662	74.5464	70.2287	15.3745
103-83-3	BDMA	Industrial chemicals & TPs	parent		59.1635	ND	58.147	41.3037	34.0557	ND	57.2588	ND	370.58	218.533	18.8682	5.64214	58.7039	54.9498	20.4675	488.199	11.7461	46.8772	ND	65.2634	260.025	11.0501	ND	646.987	57.7041
102-71-6	Triethanolamine	Industrial chemicals & TPs	parent		68.3091	44.3698	76.2292	30.3811	35.9011	295.442	22.2067	84.5424	85.4944	1822.15	29.8408	27.8278	2123.64	44.8984	497.001	6877.67	11.8289	13.22	42.0152	25.3514	29.8008	914.152	1193.01	43.5101	22.0191
70-55-3	p-Toluenesulfonamide	Industrial chemicals & TPs	parent/TP	Tolbutamide	84.5211	ND	ND	33.7332	11.5174	65.2201	ND	ND	ND	ND	92.3118	ND	ND	6.26385	ND	261.895	ND	ND	ND	ND	ND	ND	29.3446	71.2036	8.48813
941-57-1	BTSA	Industrial chemicals & TPs	parent/TP	Benzothiazole-2-thiol	70.6052	21.9389	312.714	25.4272	377.657	18.9963	28.4784	ND	47.2321	335.055	ND	ND	252.403	4.22523	28.6831	16.3546	42.7057	8.97555	ND	9.18006	52.7578	549.618	606.856	70.2918	37.2043
1184-84-5	Vinylsulfonate	Industrial chemicals & TPs	parent		4834.75	ND	45.0983	ND	ND	ND	10.0903	ND	ND	ND	5385.46	2105.66	ND	2.85969	ND	ND	1.8908	1.75451	ND	2.5242	17107.6	290.796	939.217	ND	ND
22839-47-0	Aspartame	Industrial chemicals & TPs	parent		ND	ND	ND	ND	40.5557	ND	221.856	39.7074	ND	ND	ND	ND	ND	38.9645	24.3446	ND	ND	26.1383	ND	66.1592	ND	ND	ND	ND	ND
57-68-1	Sulfamethazine	Pharmaceuticals & TPs	parent/TP	N4-Acetylsulfamethazine	42.464	ND	ND	14.2739	ND	ND	ND	ND	41.1429	ND	ND	ND	ND	ND	ND	379.952	ND	ND	ND	ND	ND	ND	ND	ND	ND
54-11-5	(-)-Nicotine	Pharmaceuticals & TPs	parent		20.6724	9.83495	19.3681	10.7778	141.461	2049.32	219.032	25.1248	38.7638	180.705	ND	60.9945	143.941	75.992	373.017	290.836	7.38352	16.9014	206.295	54.4709	35.6584	15.6352	69.4991	51.3083	13.6075
5351-17-7	4-Aminobenzoic hydrazide	Industrial chemicals & TPs	parent		29.3245	ND	ND	ND	ND	ND	ND	ND	244.245	ND	25.9038	ND	ND	ND	ND	ND	128.495	ND	ND	ND	ND	ND	ND	ND	11.9101
661-82-5	3-Cl-PFPrA	PFAS			ND	ND	ND	ND	ND	ND	ND	ND	ND	28.9316	ND	ND	ND	ND	ND	ND	ND	ND	ND	ND	ND	ND	ND	ND	ND
5205-93-6	MAPMA	Industrial chemicals & TPs	parent		ND	49.4663	ND	ND	ND	ND	7.83477	ND	276.981	33.0365	ND	ND	ND	24.2856	90.2226	ND	ND	ND	ND	ND	ND	ND	ND	ND	ND
7365-45-9	HEPES	Pharmaceuticals & TPs	parent		2.13051	0.282428	59.8889	ND	110.276	ND	ND	ND	ND	103.444	ND	ND	9.70083	ND	227.813	ND	22.1787	3.8416	ND	135.695	30.6214	20.5163	212.094	ND	ND
83-67-0	Theobromine	Pharmaceuticals & TPs	parent/TP	Caffeine	16.5629	10.4439	57.2222	4.86683	154.781	147.812	46.723	7.02453	30.0532	771.144	138.805	23.0631	80.0074	144.557	66.007	68.4783	5.95828	4.72193	63.916	20.5428	17.2109	14.7537	69.8097	18.4828	5.23863
101-77-9	MDA	Industrial chemicals & TPs	parent		51.3947	ND	34.3848	ND	ND	261.67	44.7633	ND	ND	13.4698	ND	9.62377	12.7795	ND	ND	ND	ND	ND	ND	ND	ND	20.3585	ND	53.7445	13.421
429679-87-8	FAP	PFAS	parent		ND	1.27624	21.3019	ND	116.054	3.89521	ND	ND	ND	188.187	5.56447	21.1085	17.7893	ND	113.362	ND	ND	18.7102	ND	22.4564	14.1717	ND	ND	ND	ND
138-25-0	Dimethyl 5-sulfoisophthalate	Industrial chemicals & TPs	parent		34.1861	71.9513	18.4291	68.0103	32.0513	ND	2.73182	ND	46.1106	50.7963	77.1534	46.3343	50.4752	14.7298	14.5239	22.9006	6.9534	8.83143	ND	5.67468	22.2758	ND	ND	ND	ND
56980-93-9	Celiprolol	Pharmaceuticals & TPs	parent		19.0761	55.0268	6.04139	ND	27.9737	7.43201	15.9913	ND	25.4173	65.8649	ND	ND	ND	55.8035	19.0648	28.9978	16.5853	1.81943	ND	16.0727	15.9015	ND	ND	16.982	ND
27503-81-7	Ensulizole	Pharmaceuticals & TPs	parent		ND	7.46468	34.2788	ND	4.87517	15.5134	32.6228	18.5695	51.5398	17.7273	ND	ND	42.1796	4.04756	23.8844	8.6992	ND	6.34346	ND	13.5911	10.9762	328.947	128.112	ND	ND
205939-58-8	Dimethenamid-P Metabolite M27	Pesticides & TPs	TP	Dimethenamid-P	7.33911	40.4092	31.3616	23.5705	3.8868	9.8672	5.68628	89.5754	334.648	7.0552	80.2484	9.63222	54.6591	ND	16.3286	23.7554	94.6254	ND	ND	36.7207	1.6544	58.1835	51.6359	21.373	5.80111
813-78-5	Dimethyl phosphate	Pesticides & TPs	TP	Trichloroform	17.0652	14.9195	13.5127	25.4102	ND	ND	1.93486	ND	12.2556	16.8347	14.1247	10.7162	17.968	ND	3.16409	ND	ND	ND	ND	ND	18.0284	14.1562	14.2762	11.5773	16.9392
56038-13-2	Sucralose	Industrial chemicals & TPs	parent		24.9268	ND	2.24932	ND	0.303166	ND	ND	67.4864	ND	33.7513	640.882	ND	ND	ND	1.31193	8.4882	ND	ND	ND	ND	4.42046	267.836	2064.75	ND	5.34163
1912-24-9	Atrazine	Pesticides & TPs	parent		29.7927	23.9787	21.8644	18.4751	132.203	3.73248	9.12496	4.57245	51.8562	210.467	23.8578	41.409	7.79389	2.79884	90.4778	243.361	1.78522	2.75677	0.905125	16.0811	35.892	18.1625	16.8494	6073.4	4.1581
657-24-9	Metformin	Pharmaceuticals & TPs	parent		23.3784	13.1942	36.1192	8.27326	8.82685	ND	0.175564	469.59	26.4119	29.4682	22.1137	11.1012	8.9582	ND	2139.5	ND	ND	ND	ND	ND	15.6516	17.5633	371.369	22.8629	8.95106
108-80-5	Cyanuric acid	Industrial chemicals & TPs	parent/TP	Simazine/Propazine	158.24	28.573	ND	133.924	32.8888	11.7776	4.04505	8.9362	8.28804	141.122	11.5619	147.101	150.261	1.113	10.1267	6.19288	0.68747	ND	ND	ND	6.1258	86.4498	266.625	4243.49	ND
102-69-2	Tripropylamine	Industrial chemicals & TPs	parent		ND	ND	ND	12.3756	ND	ND	ND	ND	ND	ND	ND	ND	ND	ND	ND	ND	ND	ND	ND	ND	12.4177	ND	ND	ND	ND
83-07-8	4-Aminoantipyrine	Pharmaceuticals & TPs	parent/TP	4-Acetamidoantipyrine/ 4-Formylaminoantipyrine/ Aminopyrine	ND	ND	ND	ND	7.36676	ND	11.5468	5.52615	ND	16.2122	ND	ND	ND	ND	ND	457.179	ND	ND	ND	ND	ND	ND	ND	ND	ND
7365-82-4	Aces	Pharmaceuticals & TPs	parent		17.3545	ND	8.59539	7.34426	ND	ND	9.4368	10.8228	5.76722	13.5885	9.02228	20.2221	11.1223	ND	ND	ND	ND	0.732096	ND	0.271563	ND	16.3981	23.5943	12.3228	4.77051
461-58-5	Dicyandiamide	Industrial chemicals & TPs	parent/TP	Cyanamide	ND	18.6163	147.669	4.83141	18.2686	39.8304	0.652061	12.4019	598.743	165.474	ND	3.5327	24.4785	ND	39.2095	4.61319	2.44417	ND	ND	ND	10.6919	83.2905	38.1637	13.5764	ND
422-64-0	PFPrA	PFAS			12.8413	11.6976	10.0027	13.7036	18.9452	6.92706	5.40199	7.00524	29.1615	81.0495	11.0488	13.2615	11.1168	2.47016	9.53753	22.86	19.3263	1.33424	3.50234	4.80666	11.3274	16.516	27.3212	10.3862	10.0307
58-55-9	Theophylline	Pharmaceuticals & TPs	parent/TP	Caffeine	24.6526	4.69965	11.7577	2.78674	35.1878	32.1609	10.0309	5.6469	7.54362	272.993	14.2102	6.0441	26.4001	45.4634	16.2113	38.1962	3.46423	1.53905	12.4257	6.51218	4.31376	13.219	42.8348	9.71535	ND
93-65-2	Mecoprop	Pesticides & TPs	parent		9.4987	ND	ND	ND	ND	ND	ND	ND	ND	ND	ND	ND	ND	ND	ND	ND	ND	ND	ND	ND	ND	ND	ND	ND	ND
2226-96-2	4-Hydroxy-TEMPO	Industrial chemicals & TPs	parent		9.77323	10.6677	7.3023	9.54886	ND	ND	ND	ND	1.5238	41.5088	24.6443	12.4232	13.3151	ND	14.9315	ND	2.15345	ND	ND	0.321973	4.80609	178.002	235.583	6.26979	8.34714
60142-96-3	Gabapentin	Pharmaceuticals & TPs	parent		7.90699	10.7635	7.21625	9.34163	ND	ND	ND	ND	2.29649	40.2332	23.837	12.4668	12.725	ND	12.7822	ND	3.38635	ND	ND	ND	4.71155	168.383	222.721	6.01619	8.01138
105-59-9	MDEA	Industrial chemicals & TPs	parent/TP	Triethanolamine/ Diethanolamine	ND	8.32038	ND	ND	ND	ND	ND	ND	ND	ND	ND	ND	359.833	ND	1.32851	ND	ND	ND	ND	ND	ND	ND	ND	ND	ND
85-47-2	Naphthalene-1-sulfonic acid	Industrial chemicals & TPs	parent		ND	ND	ND	ND	19.8316	ND	14.1626	ND	ND	ND	ND	ND	ND	7.49833	ND	8.07398	8.81874	12.2324	ND	1.67403	ND	ND	ND	ND	ND
1596-84-5	Daminozide	Pesticides & TPs	parent		5.19685	0.273876	ND	1.07838	32.27	7.24009	5.69299	1.69621	ND	46.4242	11.0955	ND	ND	10.9936	15.9778	21.2218	5.74321	4.56704	ND	83.6404	ND	ND	ND	ND	ND
102-06-7	DPG	Industrial chemicals & TPs	parent		10.297	1.56794	ND	ND	ND	0.039936	ND	ND	27.5355	52.3641	6.08423	2.80153	3.88566	ND	ND	ND	ND	ND	ND	270.115	1.16648	105.212	306.077	ND	1.07637
16066-35-6	p-Cumenesulphonic acid	Industrial chemicals & TPs	parent		91.9366	2591.57	22.4027	8.92504	3.74188	4.31689	4.78483	10.4675	ND	36.3466	623.254	45.5833	13.9489	4.22687	3.89557	19.6019	0.545375	0.472512	0.728223	0.821197	7.46409	26.8484	29.2153	36.6844	524.687
82419-36-1	Ofloxacin	Pharmaceuticals & TPs	parent		10.8263	ND	ND	ND	2.51221	ND	ND	ND	ND	ND	ND	ND	ND	ND	7.28171	ND	ND	ND	ND	ND	ND	ND	ND	ND	ND
39121-78-3	3-Sulfopropyl acrylate	Industrial chemicals & TPs	parent		26.2495	3.6238	78.2502	ND	4.80861	12.0773	9.81126	18.6332	ND	32.2693	20.9141	14.565	5.80006	90.5216	10.9585	25.1743	9.00087	74.7109	0.481273	1.49749	ND	ND	ND	ND	15.7955
17254-80-7	Chloridazon-methyldesphenyl	Pesticides & TPs	TP	Chloridazon	3.07582	23.8577	29.799	4.46263	111.277	6.737	1.70927	ND	40.5231	5.91867	6427.38	1.10512	3.56212	ND	401.21	40.9043	0.570716	ND	0.20157	3445.69	101.677	11.949	8.65138	60.8524	2.94818
57-41-0	Phenytoin	Pharmaceuticals & TPs	parent		4.50685	ND	0.880838	2.80447	ND	ND	ND	ND	43.288	15.8329	47.0145	ND	3.39595	ND	ND	5801.11	ND	ND	ND	ND	2.12658	67.7813	853.453	18.2927	3.95096
15687-27-1	Ibuprofen CRS	Pharmaceuticals & TPs	parent		14.091	ND	2.31078	14.9251	41.7142	ND	36.5931	ND	5.77785	ND	ND	ND	ND	41.917	ND	62.7073	ND	5.66284	ND	ND	ND	ND	ND	1.64895	ND
93-69-6	OTB	Industrial chemicals & TPs	parent		4.87578	ND	ND	1.16688	ND	ND	ND	ND	4.82096	ND	ND	ND	ND	ND	ND	ND	ND	ND	ND	7.41589	ND	6.35428	20.6596	ND	ND
6899-10-1	CTAB	Industrial chemicals & TPs	parent		9.40729	2.81901	ND	1.14946	21.4343	9.41028	3.80182	3.3488	22.933	12.5548	3.20876	ND	8.11743	7.34499	55.1507	157.165	4.5209	4.49121	2.10588	10.0015	3.16661	21.3108	3.72128	1.20535	0.884034
88-42-6	2,5-Dichlorobenzenesulfonic acid	Industrial chemicals & TPs	parent		19.4993	ND	ND	14.176	0.240972	0.288377	0.117422	0.534076	12.4718	22.5053	11.0743	140.204	1.3471	0.197472	0.183933	6.03132	ND	ND	ND	3.87133	4.9058	15.3638	28.9814	ND	9.26487
375-22-4	PFBA	PFAS			10.3285	9.23247	7.56524	8.09608	6.6368	0.966296	1.44772	2.01773	32.8051	22.7114	5.91154	5.57809	5.98556	0.506944	13.8229	8.37178	1.60636	ND	ND	1.55795	9.21221	13.5283	16.0353	10.933	4.54594
111991-09-4	Nicosulfuron	Pesticides & TPs	parent		ND	ND	0.287398	ND	ND	ND	ND	ND	21.6676	ND	ND	ND	119.245	ND	ND	ND	ND	ND	ND	ND	21.3771	ND	4.71629	ND	ND
5915-41-3	Terbuthylazine	Pesticides & TPs	parent		2.86697	7.71758	ND	7.63994	10.9432	ND	ND	1.45619	39.6955	1.92148	1.96934	3.39272	369.608	ND	11.9304	32.9647	ND	ND	ND	3.24009	0.948868	3.36905	6.33977	1104.04	ND
793-24-8	6PPD	Industrial chemicals & TPs	parent		66.1165	0.413292	20.841	9.43481	6.11125	ND	4.49622	ND	ND	ND	ND	13.2607	ND	14.5851	17.6122	ND	ND	3.20451	ND	13.8336	4.57631	9.57848	ND	40.1684	4.36268
29878-31-7	4-Methyl-1H-benzotriazole	Industrial chemicals & TPs	TP	1H-Benzotriazole	9.05036	0.0296098	17.3827	2.37188	6.38198	25.0199	ND	15.683	ND	11.1594	20.6633	13.8269	3.02654	ND	9.58758	ND	ND	ND	1.34279	9.77728	3.90755	180.938	1158.5	55.8093	1.34787
1606-80-0	Allylsulfonate	Industrial chemicals & TPs	parent		8.71554	ND	0.533624	ND	ND	ND	0.100951	ND	ND	15.928	ND	ND	ND	ND	ND	ND	ND	ND	ND	ND	ND	ND	ND	ND	ND
1367578-41-3	Metazachlor metabolite BH 479-12	Pesticides & TPs	TP	Metazachlor	9.02718	7.5386	ND	6.68102	ND	ND	3.81284	ND	2.25489	ND	ND	8.52196	0.779634	ND	ND	0.852334	0.791222	ND	3.01094	0.149918	3.84534	5.57789	17.1984	ND	3.81358
84057-84-1	Lamotrigine	Pharmaceuticals & TPs	parent		0.1986	ND	ND	ND	1.0101	ND	0.414003	14.4229	ND	ND	ND	ND	0.758918	ND	5.73336	3.69917	ND	ND	ND	ND	ND	152.206	490.154	ND	ND
56392-14-4	Metoprolol acid	Pharmaceuticals & TPs	TP	Atenolol/ Metoprolol	1.38046	ND	1.52214	1.10934	2.84613	ND	11.476	1.45196	ND	ND	382.735	4.00012	ND	6.83358	7.85879	310.662	ND	ND	ND	5.95021	ND	68.5645	230.449	67.4983	ND
67129-08-2	Metazachlor	Pesticides & TPs	parent		ND	0.0417197	ND	ND	ND	ND	ND	ND	ND	4.05128	ND	ND	613.42	ND	ND	ND	ND	ND	ND	ND	ND	ND	5.79258	ND	ND
377-73-1	PF4OPeA	PFAS			ND	ND	ND	1.96425	ND	ND	ND	ND	ND	ND	ND	ND	ND	ND	ND	ND	ND	ND	ND	ND	ND	4.92666	ND	ND	ND
66753-06-8	Terbuthylazine-desethyl-2-hydroxy	Pesticides & TPs	TP	Terbutylazine	7.45344	0.39061	0.762507	1.13941	6.09181	1.2797	10.6601	3.85764	30.5484	25.5934	2.23669	4.2897	16.6132	1.37672	3.1669	225.859	1.38483	ND	34.2364	9.81669	3.64975	4.65871	77.3709	24.3698	0.242858
16484-77-8	Mecoprop-P	Pesticides & TPs	parent/TP	Mecoprop	3.33739	ND	ND	ND	ND	ND	ND	ND	ND	ND	ND	ND	ND	ND	ND	ND	ND	ND	ND	ND	ND	ND	ND	ND	ND
122-20-3	Triisopropanolamine	Industrial chemicals & TPs	parent		11.3635	0.0200551	17.6855	0.0466536	ND	ND	ND	20.7731	10.1068	4.54313	329.135	3.80081	1.03319	0.211101	ND	19961.9	ND	ND	ND	ND	0.127931	4.90684	3.37218	16.9406	0.111435
618-01-9	Xylenesulfonate	Industrial chemicals & TPs	parent		11.7879	31.9937	2.70489	1.26208	3.27881	0.145761	0.223088	4.81278	ND	5.77013	42.3255	3.92181	0.543697	0.86056	1.60383	5.16897	ND	ND	ND	0.0329652	1.39234	11.3966	32.0701	8.19879	24.0643
15214-89-8	ATBS	Industrial chemicals & TPs	parent		9.46887	ND	ND	9.96673	9.1139	0.272784	0.128736	1.19297	11.6022	ND	7.7473	ND	3.02176	1.10519	5.78321	3.1487	1.52925	ND	ND	2.54028	22.5307	172.916	105.409	ND	ND
335-67-1	PFOA	PFAS			7.6409	4.87819	5.03597	3.21938	0.385702	0.307307	0.502325	1.28907	2.15593	3.64159	5.82542	4.63338	2.19443	0.0890845	0.0950831	2.3551	0.0505632	0.04225	ND	0.0520383	3.04515	4.80604	4.13768	3.21746	12.3422
136-85-6	5-Methyl-1H-benzotriazole	Industrial chemicals & TPs	TP	1H-Benzotriazole	6.87846	2.03194	6.02166	1.07949	6.3639	5.9858	0.648572	6.51589	4.77806	8.30065	5.90407	8.61182	1.65233	2.32822	3.30147	7.37277	0.401394	0.635865	ND	7.56602	2.18276	49.9747	394.255	35.4383	0.468155
102-82-9	Tributylamine	Industrial chemicals & TPs	parent		4.22167	1.32085	4.40391	2.04537	3.44303	5.4178	1.00879	78.3311	12.5558	18.5108	2.59827	3.31589	5.26385	2.43889	5.09733	4.42025	1.19492	ND	0.310453	24.1014	3.99134	ND	ND	7.52666	1.29312
58-93-5	Hydrochlorothiazide	Pharmaceuticals & TPs	parent		7.04116	16.7505	ND	0.829651	1.04105	ND	ND	2.48176	2.2009	3.23806	139.437	ND	1.30545	ND	5.34423	ND	ND	ND	ND	11.7311	2.40022	8.77359	42.9364	ND	1.12331
137361-04-7	DCHSS	Industrial chemicals & TPs	parent		2.19679	ND	ND	ND	1.50498	ND	0.146895	ND	ND	5.0034	ND	ND	0.61986	ND	25.8485	ND	ND	ND	ND	2.97003	2.64959	ND	ND	4.44922	ND
144-83-2	Sulfapyridine	Pharmaceuticals & TPs	parent		0.817342	0.429819	ND	0.415102	1.99964	0.635924	2.75728	0.423169	2.56069	ND	43.5714	ND	ND	ND	4.22466	192.972	2.70957	ND	1.84761	6.85069	ND	10.9584	45.4148	1.485	0.194287
102-60-3	Quadrol	Industrial chemicals & TPs	parent		0.774739	4.72245	9.86423	ND	23.6991	ND	3.99632	23.1843	2.76306	0.261108	ND	0.904297	0.830698	1.39554	3.24562	31.5638	ND	ND	ND	ND	2.05129	ND	ND	ND	ND
102-79-4	N-Butyldiethanolamine	Industrial chemicals & TPs	parent		1.27971	12.0194	0.252565	ND	12.2154	ND	0.0210925	0.854561	ND	23.1513	2.1406	3.82925	4.32762	4.8181	10.4902	3.59244	0.133617	ND	ND	ND	2.25836	ND	ND	0.922677	ND
110964-79-9	NMSBA	Pesticides & TPs	TP	Mesotrione	12.0894	ND	ND	ND	ND	ND	ND	ND	ND	19.6321	ND	1.47147	243.938	ND	ND	ND	ND	ND	ND	ND	ND	ND	1.97742	ND	0.852954
71675-85-9	Amisulpride	Pharmaceuticals & TPs	parent/TP	Amisulpride N-Oxide	0.870649	ND	ND	2.01175	ND	ND	ND	ND	2.08112	4.36982	ND	ND	ND	ND	ND	ND	ND	ND	ND	ND	2.36412	ND	ND	2.41317	ND
1493-13-6	TFMSA	PFAS			1.8925	1.55012	1.60311	1.77628	3.18075	0.0391163	0.98608	3.4062	4.21343	4.29773	2.57384	1.4467	1.70728	0.708588	5.57607	1.78254	1.76281	0.0867272	2.59736	1.93936	2.05453	4.34248	9.6358	1.08875	1.27821
380412-59-9	Dimethenamid-P Metabolite M23	Pesticides & TPs	TP	Dimethenamid-P	1.86364	ND	ND	ND	ND	ND	0.0645605	0.860438	4.05595	ND	ND	ND	14.5336	ND	ND	ND	1.8669	ND	ND	ND	ND	ND	ND	2.03268	ND
56-93-9	BETMAC	Industrial chemicals & TPs	parent		ND	0.205339	ND	0.400719	25.451	ND	0.241116	ND	4.00532	1.32844	0.710008	0.539128	1.35242	0.427656	562.26	152.149	0.92222	2.35154	2.71293	5.70457	1.74651	9.97352	1.33621	ND	ND
2163-68-0	Atrazine-2-hydroxy	Pesticides & TPs	TP	Atrazine/ Ametryne/ Prometryn/ Atraton	2.65615	0.292242	5.51667	0.490517	7.43125	1.48144	49.0733	2.42027	2.16961	9.34821	0.110773	1.48327	5.93934	ND	12.2428	78.1675	0.444825	ND	3.95374	1.70918	6.6474	13.178	50.2071	77.4494	0.805465
2706-90-3	PFPeA	PFAS			6.47265	1.42472	1.23486	7.33111	6.39927	ND	0.590938	0.716449	6.52539	10.7887	2.45573	1.56849	0.949506	ND	0.0867068	1.68106	0.0341774	ND	ND	ND	2.55522	13.4329	16.7369	0.733578	0.589721
123312-89-0	Pymetrozin	Pesticides & TPs	parent		3.48666	ND	ND	ND	1.04806	ND	4.65062	0.381019	2.22631	ND	ND	ND	0.462853	2.47326	0.788096	ND	ND	ND	ND	17.4215	ND	ND	ND	ND	ND
15302-96-2	Ethylpyridinium	Industrial chemicals & TPs	parent		ND	ND	ND	ND	ND	ND	ND	ND	0.663234	ND	2.47549	ND	ND	ND	ND	ND	ND	ND	ND	ND	ND	ND	ND	ND	ND
91-66-7	N,N-Diethylanilin	Industrial chemicals & TPs	parent		0.590538	0.218406	ND	0.407498	25.8871	ND	0.245183	ND	0.00195253	1.35132	0.722019	0.548027	1.11221	0.434869	571.899	154.757	0.937775	2.3912	2.75943	5.80079	1.76136	10.1405	2.18886	ND	ND
454-50-2	Tricyanomethanide	Industrial chemicals & TPs	parent		ND	ND	ND	ND	0.445203	ND	ND	ND	1.66406	ND	ND	ND	ND	ND	2.19359	ND	2.58813	ND	ND	ND	ND	ND	ND	ND	ND
107-66-4	Dibutyl phosphate	Industrial chemicals & TPs	parent		2.75111	8.08446	4.33295	1.23386	0.382192	0.819711	0.481567	0.390836	2.40968	16.7959	2.96867	4.03377	6.93702	0.49028	0.368415	1.99015	0.329282	0.251984	0.384298	0.362034	2.25555	2.67241	2.97401	2.05462	1.30098
25057-89-0	Bentazon	Pesticides & TPs	parent		ND	ND	ND	ND	1.92003	ND	0.850916	ND	ND	ND	ND	ND	39.252	ND	1.95794	1.85888	0.806512	1.35522	ND	2.26859	ND	ND	ND	ND	20.121
1514-85-8	PFPrdiA	PFAS			ND	ND	ND	ND	0.531466	ND	1.19102	ND	ND	ND	ND	ND	ND	ND	ND	ND	ND	ND	ND	3.70325	ND	ND	ND	ND	ND
307-24-4	PFHxA	PFAS			5.09571	ND	ND	31.7244	7.39936	0.182958	0.472392	6.57645	19.302	5.63527	2.03959	0.292896	0.731344	ND	0.705162	0.940102	ND	0.039121	0.0482598	0.0608661	3.44748	9.9011	13.3657	0.245201	0.267003
91-76-9	Benzoguanamine	Industrial chemicals & TPs	parent		1.63309	0.427271	0.903805	0.345531	2.48112	2.18869	1.03208	1.73795	2.48325	5.1735	0.405696	0.631752	1.9418	0.678346	1.88469	2.27563	0.316145	0.241624	0.479425	2.52362	0.717537	7.88231	11.5906	ND	0.232016
3238-60-6	(+-)-Coniine	Pharmaceuticals & TPs	parent		3.7778	1.9262	ND	0.342809	26.5438	ND	ND	0.209598	ND	ND	1.04085	ND	3.55934	2.12866	3.21726	1.0782	ND	ND	ND	ND	1.73094	ND	1.09711	ND	ND
66443-79-6	5-Cl-PFPeA	PFAS			0.930343	1.44587	2.16243	ND	ND	ND	ND	0.0371851	ND	ND	ND	1.46879	0.36174	ND	ND	ND	ND	ND	ND	ND	1.25659	ND	0.88642	ND	0.978289
2465-59-0	Oxypurinol	Pharmaceuticals & TPs	parent/TP	Allopurinol	2.10899	0.742653	0.263054	0.691674	0.160182	ND	0.324997	301.998	1.60563	5.47326	9.38397	0.452312	0.31671	0.0461867	2.76504	0.266981	ND	0.034703	ND	0.203321	1.05587	20.837	5115.02	2.31034	1.1715
112-33-4	2-(2-(3-Aminopropoxy)ethoxy)ethan-1-ol	Industrial chemicals & TPs	parent		1.07876	0.320868	6.26478	0.988091	0.738942	ND	2.02276	1.52296	1.35684	1.77217	0.112612	2.36868	0.684997	0.257731	0.264373	141.626	0.953273	1.52146	0.503907	1.3643	0.417383	1.00741	ND	1.62767	0.984703
38083-17-9	Climbazole	Pharmaceuticals & TPs	parent		3.66622	ND	0.296467	0.271306	3.49932	ND	1.62786	0.704576	0.906117	ND	1.1419	2.3679	0.1286	2.63234	1.74422	2.33117	0.427086	ND	ND	2.01562	0.740719	0.514467	1.43149	0.884785	0.188793
102-81-8	2-(Dibutylamino)ethanol	Industrial chemicals & TPs	parent		1.11022	0.792332	1.47362	0.789902	3.03718	ND	ND	6.49971	0.895264	1.01415	0.600906	2.16996	29.9938	ND	3.92422	ND	ND	ND	ND	ND	0.83848	1.53311	0.508056	0.265954	0.414332
51-55-8	Atropine	Pharmaceuticals & TPs	parent		ND	0.235117	ND	ND	0.7219	ND	0.80099	ND	ND	ND	ND	ND	ND	ND	ND	ND	0.831315	1.67896	ND	ND	ND	ND	ND	ND	ND
1698-60-8	Chloridazon	Pesticides & TPs	parent		0.0314098	ND	0.15729	0.0483429	5.52168	ND	ND	ND	0.342398	0.451229	17.0627	0.531897	0.802386	ND	14.2751	0.512217	ND	ND	ND	74.8962	1.36727	2.18458	0.653688	67.5679	0.893689
375-73-5	PFBS	PFAS			2.42499	ND	0.596447	0.793178	1.6019	0.209615	0.810405	1.88219	1.03112	1.42292	2.93082	0.160269	0.857105	0.111741	2.06509	1.77647	ND	ND	0.00788078	0.145652	0.740353	2.52217	3.71967	0.28877	0.403032
542-02-9	Acetoguanamine	Industrial chemicals & TPs	parent		32.8324	0.0733618	0.573742	0.0847664	1.60917	0.159109	0.909911	0.867746	1.25968	859.464	270.933	1.16879	103.921	0.989862	6.48914	4.14153	0.203092	0.0776005	0.0536285	0.986271	0.874219	0.270326	9.3006	8.26174	0.150644
52556-42-0	3-(Allyloxy)-2-hydroxypropanesulphonate	Industrial chemicals & TPs	parent/TP	2-Hydroxy-3-[(prop-2-en-1-yl)oxy]propane-1-sulfonic acid	ND	ND	ND	ND	0.505722	ND	2.80614	ND	ND	ND	ND	ND	ND	ND	0.97655	1.4286	0.888457	ND	2.16705	1.06257	ND	ND	ND	ND	ND
6674-22-2	DBU	Industrial chemicals & TPs	parent		1.36382	0.850963	1.33484	0.639556	1.40185	ND	0.417286	0.125742	ND	8.36029	2.27473	ND	0.759064	0.248659	8.91236	2.6848	0.607753	ND	ND	0.565384	0.72528	0.279154	1.39059	0.57591	0.593451
376-72-7	5-H-PFPeA	PFAS			1.15404	0.864571	2.22888	0.598118	0.593484	ND	0.147694	0.372844	0.903877	0.872384	1.30477	1.9519	1.14779	0.7466	0.715155	0.797441	0.166357	0.101155	0.0901256	0.144437	0.880812	1.36389	2.38924	1.1989	1.15385
173159-57-4	Foramsulfuron	Pesticides & TPs	parent		ND	ND	ND	ND	0.391789	ND	ND	ND	ND	ND	ND	ND	ND	ND	ND	ND	ND	ND	ND	ND	ND	ND	0.964083	ND	ND
6331-96-0	2-Amino-4,5-dichlorobenzenesulfonic acid	Industrial chemicals & TPs	parent		ND	ND	ND	ND	1.55806	ND	3.17348	4.21176	ND	ND	ND	ND	ND	0.474475	ND	ND	2.02182	ND	ND	0.600027	ND	ND	ND	ND	ND
35963-20-3	(R)-Camphorsulfonic Acid	Pharmaceuticals & TPs	parent		37.4246	0.276822	67.9011	0.646867	0.543702	ND	1.48818	ND	ND	1.56864	4.64586	ND	0.532721	0.449004	0.040931	ND	ND	0.18431	ND	ND	ND	1.47838	ND	ND	1.7166
375-85-9	PFHpA	PFAS			1.30501	0.354595	ND	1.65193	0.975361	0.144813	0.317243	4.71032	4.15647	1.19902	ND	ND	0.289541	0.09551	ND	0.583437	0.0428213	0.0570221	0.0350916	0.101926	1.73284	5.92118	7.15218	0.227162	ND
121-03-9	PNTSA	Industrial chemicals & TPs	parent		0.490651	0.533184	ND	0.0838331	0.708544	ND	0.11347	ND	0.816857	0.826331	0.386006	ND	0.228097	ND	0.502394	0.336443	0.86877	ND	ND	ND	0.216168	0.877617	35.5691	ND	ND
335-76-2	PFDA	PFAS			ND	ND	ND	ND	ND	ND	ND	ND	ND	ND	ND	ND	ND	ND	ND	0.0527046	ND	ND	ND	ND	ND	1.02437	0.498733	ND	ND
66722-44-9	Bisoprolol	Pharmaceuticals & TPs	parent		ND	ND	ND	ND	0.303391	ND	ND	ND	ND	ND	ND	ND	ND	ND	0.732635	0.276858	ND	ND	ND	2.27619	ND	ND	6.50874	ND	ND
80-09-1	Bisphenol S	Industrial chemicals & TPs	parent		ND	ND	0.495833	0.198078	0.265114	0.465271	0.648594	0.374761	ND	4.03897	ND	1.01647	9.67069	2.1788	0.621368	0.76779	0.219611	ND	0.209388	0.180442	0.392915	ND	ND	ND	ND
74223-64-6	Metsulfuron-methyl	Pesticides & TPs	parent/TP	Iodosulfuron/ Iodosulfuron-methyl	ND	0.055179	0.285478	0.14548	0.381451	ND	0.591729	2.02247	1.00129	ND	0.20648	ND	1.48258	ND	ND	ND	ND	ND	ND	ND	3.26864	ND	ND	0.902112	0.0531531
98-47-5	Nitrol S	Industrial chemicals & TPs	parent		0.527483	0.354925	0.647287	0.520652	0.139043	0.021652	0.231312	0.177313	0.400152	0.519657	0.479952	0.927028	0.418556	0.0727767	0.209455	0.0813247	0.0723451	0.0552962	ND	0.0288369	0.537774	2.13546	21.6003	0.459616	0.413637
82113-65-3	bis((Trifluoromethyl)sulfonyl)imide	PFAS	parent		1.07378	ND	3.08637	ND	0.478471	ND	0.104402	0.0586739	0.566379	1.69214	2.47286	ND	1.46543	ND	0.649063	0.415151	0.163723	0.0433087	0.0635586	0.209706	ND	0.699864	1.17974	ND	0.59134
355-46-4	PFHxS	PFAS			0.678003	ND	0.146377	0.49666	0.29247	0.0397573	0.216374	0.158975	0.320816	0.461311	0.603254	ND	0.289997	0.00997389	0.0694062	0.922409	ND	ND	ND	0.0173228	0.0717359	0.303096	0.533445	ND	1.08941
882-09-7	Clorofibric Acid	Pharmaceuticals & TPs	parent/TP	Clofibrate	ND	0.254961	ND	0.353905	ND	ND	ND	ND	0.32481	ND	ND	ND	ND	ND	ND	ND	ND	ND	ND	0.270802	ND	ND	ND	ND	ND
377-38-8	PFBdiA	PFAS			0.59292	ND	ND	ND	0.026754	ND	0.00516553	0.0822079	ND	ND	0.893629	0.772988	0.560366	0.0207226	0.106372	ND	0.0377618	0.00657931	ND	0.00699234	1.08473	0.585611	1.05077	ND	ND
336-08-3	PFHxdiA	PFAS			1.83342	ND	ND	ND	0.129859	ND	ND	0.184064	ND	5.37974	ND	ND	ND	ND	0.21115	ND	ND	0.0509936	ND	0.42144	ND	1.06258	1.85868	ND	ND
1763-23-1	PFOS	PFAS			1.19338	ND	ND	ND	0.153032	0.145987	0.275103	0.696282	ND	0.611928	1.74369	ND	0.0621456	ND	0.0613675	0.842633	ND	ND	0.0165422	0.0543036	0.12276	2.25377	3.53795	ND	ND
3934-16-5	MPSA	Industrial chemicals & TPs	parent		2.0454	0.669925	ND	ND	0.100527	0.100746	0.147702	0.0826105	ND	1.09943	1.65762	0.0767478	0.107372	ND	2.79091	0.0300436	0.0378969	ND	ND	0.0724031	0.042556	2.95985	0.51457	3.66883	0.27492
106-20-7	Bis(2-ethylhexyl)amine	Industrial chemicals & TPs	parent		0.303702	0.0711637	ND	0.520602	ND	ND	ND	0.0505718	1.11495	0.482749	0.304165	ND	201.204	ND	ND	ND	ND	ND	ND	ND	0.367293	0.0704489	ND	1.27492	0.119137
423-41-6	PFPrS	PFAS			0.372041	0.20074	0.400555	0.270245	0.175242	0.0334509	0.0938197	0.0482038	0.307011	0.146839	0.317557	0.216916	0.407701	0.0305722	0.0621511	0.278613	0.160765	ND	0.0252098	0.161687	0.176063	0.162332	ND	ND	0.325981
375-95-1	PFNA	PFAS			0.224736	0.145303	0.0994387	0.165052	ND	ND	ND	0.925336	0.168597	0.134412	0.170547	ND	0.120167	ND	ND	0.0855662	ND	ND	ND	ND	ND	0.51752	0.818311	ND	0.174288
104206-82-8	Mesotrione	Pesticides & TPs	parent		ND	ND	ND	ND	ND	ND	ND	ND	ND	ND	ND	ND	ND	0.192833	0.110246	ND	ND	ND	ND	ND	ND	ND	ND	ND	ND
2706-91-4	PFPeS	PFAS			0.341301	ND	0.0694246	0.204753	0.165009	0.00939455	0.116435	0.0707287	0.142803	0.218912	0.315703	ND	0.128734	0.0285039	0.0914839	0.262745	ND	ND	ND	0.0106061	0.0570077	0.144372	0.206942	ND	0.111995
354-88-1	PFEtS	PFAS			0.0863812	ND	0.308102	0.0371764	0.254462	0.0158416	0.0946506	0.0156378	0.0622287	0.0648611	ND	ND	0.0447884	0.0734741	0.165878	0.245976	0.127312	ND	0.983089	0.255379	0.127142	ND	ND	ND	0.127062
60805-12-1	Triflidic acid	PFAS	parent		0.139564	ND	0.041189	0.032805	0.0705062	ND	ND	ND	ND	ND	ND	0.0604701	0.0250873	ND	0.0676277	0.0481874	0.0150552	ND	ND	0.193931	0.230578	ND	ND	0.127669	0.0870284
1546-95-8	7-H-PFHpA	PFAS			0.516717	0.101034	ND	ND	0.0617371	ND	0.0399577	0.0488938	ND	ND	ND	0.338385	0.290385	0.0632441	0.0968943	ND	0.0588766	ND	0.0235988	0.0556516	ND	ND	0.335848	ND	ND
376-73-8	PFPediA	PFAS			ND	ND	ND	ND	0.0668908	0.0257945	0.0236741	0.0364638	ND	ND	ND	ND	ND	ND	0.200374	0.159813	0.0163072	0.0172999	ND	0.0127584	ND	ND	ND	ND	ND
52299-25-9	4:4 PFPiA	PFAS	parent		0.00605145	0.0363544	ND	0.00949894	ND	ND	ND	0.00145256	ND	0.00768212	0.0199653	ND	ND	ND	ND	0.000853057	ND	ND	ND	0.0094456	ND	ND	ND	0.00581519	ND

[truncated: 2 more sheets: Table S11, Table S12]
